# Supplementary material for: The function of the Arabidopsis receptor kinase THESEUS1 in plant cell wall integrity maintenance: from evolutionary origin to future perspectives
Source: Plant J. Author manuscript; Available in PMC 2026 Mar 15. (PMC7618880; doi:10.1111/tpj.70701)
Supplement: Supplementary Material [file EMS212342-supplement-Supplementary_Material.zip › tpj70701-sup-0003-tables1-2.xlsx]

## Sheet: Table_S1_phosphosites
AGI	peptide	modifiedsequence	info	mapman_bins	uniprot	pepprot	mcr	charge	PMID	ppm	No_Phosphorylation	treatment	tissue	cellcompartment	Score	Score_Type
AT5G54380.1	GGVNSGTGTDDDAEDATTSAVFSQLVHPR	GGVN(s)G(pT)G(t)DDDAEDATTSAVFSQLVHPR	protein kinase family protein	[11.10.2.4.2]	Q9LK35	T831	1022.09	3	15308754	-2.76196	2		rosette	plasma membrane	98	Mascot_Score
AT5G54380.1	GGVNSGTGTDDDAEDATTSAVFSQLVHPR	GGVN(s)G(t)GTDDDAEDATTSAVFSQLVHPR	protein kinase family protein	[11.10.2.4.2]	Q9LK35		995.479	3	15308754	NA	1		cell culture	plasma membrane	82	Mascot_Score
AT5G54380.1	GGVNSGTGTDDDAEDATTSAVFSQLVHPR	GGVN(pS)G(pT)G(pT)DDDAEDATTSAVFSQLVHPR	protein kinase family protein	[11.10.2.4.2]	Q9LK35	S829_T833_T831	1048.75	3	15308754	-1.79195	3		rosette	plasma membrane	97	Mascot_Score
AT5G54380.1	GGVNSGTGTDDDAEDATTSAVFSQLVHPR	GGVNSGTGTDDDAEDA(t)(t)SAVFSQLVHPR	protein kinase family protein	[11.10.2.4.2]	Q9LK35		995.454	3	15308754	NA	1		cell culture	plasma membrane	138	Mascot_Score
AT5G54380.1	GGVNSGTGTDDDAEDATTSAVFSQLVHPR	GGVN(s)G(pT)G(t)DDDAEDATTSAVFSQLVHPR	protein kinase family protein	[11.10.2.4.2]	Q9LK35	T831	1070.5	3	15308754	NA	2			plasma membrane	69	Mascot_Score
AT5G54380.1	GGVNSGTGTDDDAEDATTSAVFSQLVHPR	GGVNSG(t)G(t)DDDAEDATTSAVFSQLVHPR	protein kinase family protein	[11.10.2.4.2]	Q9LK35		1043.75	3	15308754	NA	1			plasma membrane	133	Mascot_Score
AT5G54380.1	SATASCISLASTHLGR	SATAS(C*)I(pS)LASTHLGR	protein kinase family protein	[11.10.2.4.2]	Q9LK35	S488	856.397	2	17317660	1.49055	1	flg22		plasma membrane	54	Mascot_Score
AT5G54380.1	GGVNSGTGTDDDAEDATTSAVFSQLVHPR	GGVNSGTG(pT)DDDAEDATTSAVFSQLVHPR	protein kinase family protein	[11.10.2.4.2]	Q9LK35	T833	995.436	3	17317660	1.16315	1	flg22	seedlings	plasma membrane	42	Mascot_Score
AT5G54380.1	TGPSLDQTHVSTAVK	TGPSLDQTHV(pS)TAVK	protein kinase family protein	[11.10.2.4.2]	Q9LK35	S668	810.887	2	17317660	2.57446	1	flg22	seedlings	plasma membrane	55	Mascot_Score
AT5G54380.1	STSPQEGGNGHPWLPLPLYGLSQTLTK	STSPQEGGNGHPWLPLPLYGL(pS)QTLTK	protein kinase family protein	[11.10.2.4.2]	Q9LK35	S469	986.82	3	17317660	2.34324	1	flg22	seeding	plasma membrane	59	Mascot_Score
AT5G54380.1	GGVNSGTGTDDDAEDATTSAVFSQLVHPR	GGVN(pS)GTG(pT)DDDAEDATTSAVFSQLVHPR	protein kinase family protein	[11.10.2.4.2]	Q9LK35	S829_T833	1022.09	3	17317660	1.14584	2	xylanase	seeding	plasma membrane	103	Mascot_Score
AT5G54380.1	SATASCISLASTHLGR	SATAS(C*)I(pS)LASTHLGR	protein kinase family protein	[11.10.2.4.2]	Q9LK35	S488	856.395	2	17317660	-0.22212	1	xylanase	seedlings	plasma membrane	47	Mascot_Score
AT5G54380.1	GGVNSGTGTDDDAEDATTSAVFSQLVHPR	GGVNSGTG(pT)DDDAEDATTSAVFSQLVHPR	protein kinase family protein	[11.10.2.4.2]	Q9LK35	T833	995.436	3	17317660	0.85476	1	xylanase	seedlings	plasma membrane	84	Mascot_Score
AT5G54380.1	STSPQEGGNGHPWLPLPLYGLSQTLTK	STSPQEGGNGHPWLPLPLYGL(pS)QTLTK	protein kinase family protein	[11.10.2.4.2]	Q9LK35	S469	986.818	3	17317660	-0.13525	1	xylanase		plasma membrane	48	Mascot_Score
AT5G54380.1	GGVNSGTGTDDDAEDATTSAVFSQLVHPR	GGVN(s)G(pT)G(t)DDDAEDATTSAVFSQLVHPR	protein kinase family protein	[11.10.2.4.2]	Q9LK35	T831	1022.09	3	15308754	-2.76196	2		cell culture	plasma membrane
AT5G54380.1	GGVNSGTGTDDDAEDATTSAVFSQLVHPR	GGVN(s)G(t)GTDDDAEDATTSAVFSQLVHPR	protein kinase family protein	[11.10.2.4.2]	Q9LK35		995.479	3	15308754	NA	1			plasma membrane
AT5G54380.1	GGVNSGTGTDDDAEDATTSAVFSQLVHPR	GGVN(pS)G(pT)G(pT)DDDAEDATTSAVFSQLVHPR	protein kinase family protein	[11.10.2.4.2]	Q9LK35	S829_T833_T831	1048.75	3	15308754	-1.79195	3		seedlings	plasma membrane
AT5G54380.1	GGVNSGTGTDDDAEDATTSAVFSQLVHPR	GGVNSGTGTDDDAEDA(t)(t)SAVFSQLVHPR	protein kinase family protein	[11.10.2.4.2]	Q9LK35		995.454	3	15308754	NA	1		seeding	plasma membrane
AT5G54380.1	GGVNSGTGTDDDAEDATTSAVFSQLVHPR	GGVN(s)G(pT)G(t)DDDAEDATTSAVFSQLVHPR	protein kinase family protein	[11.10.2.4.2]	Q9LK35	T831	1070.5	3	15308754	NA	2		rosette	plasma membrane
AT5G54380.1	GGVNSGTGTDDDAEDATTSAVFSQLVHPR	GGVNSG(t)G(t)DDDAEDATTSAVFSQLVHPR	protein kinase family protein	[11.10.2.4.2]	Q9LK35		1043.75	3	15308754	NA	1		rosette	plasma membrane
AT5G54380.1	SATASCISLASTHLGR	SATAS(C*)I(pS)LASTHLGR	protein kinase family protein	[11.10.2.4.2]	Q9LK35	S488	856.397	2	17317660	1.49055	1	flg22	seeding	plasma membrane
AT5G54380.1	GGVNSGTGTDDDAEDATTSAVFSQLVHPR	GGVNSGTG(pT)DDDAEDATTSAVFSQLVHPR	protein kinase family protein	[11.10.2.4.2]	Q9LK35	T833	995.436	3	17317660	1.16315	1	flg22		plasma membrane
AT5G54380.1	TGPSLDQTHVSTAVK	TGPSLDQTHV(pS)TAVK	protein kinase family protein	[11.10.2.4.2]	Q9LK35	S668	810.887	2	17317660	2.57446	1	flg22	rosette	plasma membrane
AT5G54380.1	STSPQEGGNGHPWLPLPLYGLSQTLTK	STSPQEGGNGHPWLPLPLYGL(pS)QTLTK	protein kinase family protein	[11.10.2.4.2]	Q9LK35	S469	986.82	3	17317660	2.34324	1	flg22		plasma membrane
AT5G54380.1	GGVNSGTGTDDDAEDATTSAVFSQLVHPR	GGVN(pS)GTG(pT)DDDAEDATTSAVFSQLVHPR	protein kinase family protein	[11.10.2.4.2]	Q9LK35	S829_T833	1022.09	3	17317660	1.14584	2	xylanase	rosette	plasma membrane
AT5G54380.1	SATASCISLASTHLGR	SATAS(C*)I(pS)LASTHLGR	protein kinase family protein	[11.10.2.4.2]	Q9LK35	S488	856.395	2	17317660	-0.22212	1	xylanase		plasma membrane
AT5G54380.1	GGVNSGTGTDDDAEDATTSAVFSQLVHPR	GGVNSGTG(pT)DDDAEDATTSAVFSQLVHPR	protein kinase family protein	[11.10.2.4.2]	Q9LK35	T833	995.436	3	17317660	0.85476	1	xylanase	seedlings	plasma membrane
AT5G54380.1	STSPQEGGNGHPWLPLPLYGLSQTLTK	STSPQEGGNGHPWLPLPLYGL(pS)QTLTK	protein kinase family protein	[11.10.2.4.2]	Q9LK35	S469	986.818	3	17317660	-0.13525	1	xylanase	cell culture	plasma membrane
AT5G54380.1	GGVNSGTGTDDDAEDATTSAVFSQLVHPR	GGVN(s)G(pT)G(t)DDDAEDATTSAVFSQLVHPR	protein kinase family protein	[11.10.2.4.2]	Q9LK35	T831	1022.09	3	15308754	-2.76196	2		rosette	plasma membrane	0	XCorr
AT5G54380.1	GGVNSGTGTDDDAEDATTSAVFSQLVHPR	GGVN(s)G(t)GTDDDAEDATTSAVFSQLVHPR	protein kinase family protein	[11.10.2.4.2]	Q9LK35		995.479	3	15308754	NA	1		seeding	plasma membrane	0	XCorr
AT5G54380.1	GGVNSGTGTDDDAEDATTSAVFSQLVHPR	GGVN(pS)G(pT)G(pT)DDDAEDATTSAVFSQLVHPR	protein kinase family protein	[11.10.2.4.2]	Q9LK35	S829_T833_T831	1048.75	3	15308754	-1.79195	3			plasma membrane	0	XCorr
AT5G54380.1	GGVNSGTGTDDDAEDATTSAVFSQLVHPR	GGVNSGTGTDDDAEDA(t)(t)SAVFSQLVHPR	protein kinase family protein	[11.10.2.4.2]	Q9LK35		995.454	3	15308754	NA	1		seedlings	plasma membrane	0	XCorr
AT5G54380.1	GGVNSGTGTDDDAEDATTSAVFSQLVHPR	GGVN(s)G(pT)G(t)DDDAEDATTSAVFSQLVHPR	protein kinase family protein	[11.10.2.4.2]	Q9LK35	T831	1070.5	3	15308754	NA	2		seeding	plasma membrane	0	XCorr
AT5G54380.1	GGVNSGTGTDDDAEDATTSAVFSQLVHPR	GGVNSG(t)G(t)DDDAEDATTSAVFSQLVHPR	protein kinase family protein	[11.10.2.4.2]	Q9LK35		1043.75	3	15308754	NA	1		cell culture	plasma membrane	0	XCorr
AT5G54380.1	SATASCISLASTHLGR	SATAS(C*)I(pS)LASTHLGR	protein kinase family protein	[11.10.2.4.2]	Q9LK35	S488	856.397	2	17317660	1.49055	1	flg22	rosette	plasma membrane	0	XCorr
AT5G54380.1	GGVNSGTGTDDDAEDATTSAVFSQLVHPR	GGVNSGTG(pT)DDDAEDATTSAVFSQLVHPR	protein kinase family protein	[11.10.2.4.2]	Q9LK35	T833	995.436	3	17317660	1.16315	1	flg22	seedlings	plasma membrane	0	XCorr
AT5G54380.1	TGPSLDQTHVSTAVK	TGPSLDQTHV(pS)TAVK	protein kinase family protein	[11.10.2.4.2]	Q9LK35	S668	810.887	2	17317660	2.57446	1	flg22		plasma membrane	0	XCorr
AT5G54380.1	STSPQEGGNGHPWLPLPLYGLSQTLTK	STSPQEGGNGHPWLPLPLYGL(pS)QTLTK	protein kinase family protein	[11.10.2.4.2]	Q9LK35	S469	986.82	3	17317660	2.34324	1	flg22	seedlings	plasma membrane	0	XCorr
AT5G54380.1	GGVNSGTGTDDDAEDATTSAVFSQLVHPR	GGVN(pS)GTG(pT)DDDAEDATTSAVFSQLVHPR	protein kinase family protein	[11.10.2.4.2]	Q9LK35	S829_T833	1022.09	3	17317660	1.14584	2	xylanase	root	plasma membrane	0	XCorr
AT5G54380.1	SATASCISLASTHLGR	SATAS(C*)I(pS)LASTHLGR	protein kinase family protein	[11.10.2.4.2]	Q9LK35	S488	856.395	2	17317660	-0.22212	1	xylanase	seeding	plasma membrane	0	XCorr
AT5G54380.1	GGVNSGTGTDDDAEDATTSAVFSQLVHPR	GGVNSGTG(pT)DDDAEDATTSAVFSQLVHPR	protein kinase family protein	[11.10.2.4.2]	Q9LK35	T833	995.436	3	17317660	0.85476	1	xylanase	cell culture	plasma membrane	0	XCorr
AT5G54380.1	STSPQEGGNGHPWLPLPLYGLSQTLTK	STSPQEGGNGHPWLPLPLYGL(pS)QTLTK	protein kinase family protein	[11.10.2.4.2]	Q9LK35	S469	986.818	3	17317660	-0.13525	1	xylanase		plasma membrane	0	XCorr
AT5G54380.1	TGPSLDQTHVSTAVK	TGPSLDQTHV(pS)(pT)AVK	protein kinase family protein	[11.10.2.4.2]	Q9LK35	S668_T669	850.868	2	23111157	0.0135259	2	nitrate starvation/nitrate resupply	root	total protein	0.7302	XCorr
AT5G54380.1	TGPSLDQTHVSTAVK	TGPSLDQTHVS(pT)AVK	protein kinase family protein	[11.10.2.4.2]	Q9LK35	T669	810.885	2	23111157	0.0141929	1	nitrate starvation/nitrate resupply	seedlings	total protein	0.76976	XCorr
AT5G54380.1	TGPSLDQTHVSTAVK	TGPSLDQTHV(pS)TAVK	protein kinase family protein	[11.10.2.4.2]	Q9LK35	S668	810.885	2	23111157	0.0141929	1	nitrate starvation/nitrate resupply	rosette	total protein	0.77731	XCorr
AT5G54380.1	TGPSLDQTHVSTAVK	TGPSLDQTHV(pS)TAV(K*)	protein kinase family protein	[11.10.2.4.2]	Q9LK35	S668	636.993	3	25561503	-1.3125	1	ionizing radiation	rosette	total protein	51.71	Mascot_Score
AT5G54380.1	SATASCISLASTHLGR	SATAS(C*)I(pS)LASTHLGR	protein kinase family protein	[11.10.2.4.2]	Q9LK35	S488	615.621	3	25561503	-1.8075	1	ionizing radiation	rosette	total protein	45.79	Mascot_Score
AT5G54380.1	TGPSLDQTHVSTAVK	TGPSLDQ(pT)HV(pS)(pT)AV(K*)	protein kinase family protein	[11.10.2.4.2]	Q9LK35	T665_T669_S668	690.305	3	25561503	0.7734	3	ionizing radiation	seedlings	total protein	38.83	Mascot_Score
AT5G54380.1	TGPSLDQTHVSTAVK	TGPSLDQTHV(pS)(pT)AV(K*)	protein kinase family protein	[11.10.2.4.2]	Q9LK35	S668_T669	663.65	3	25561503	0.3247	2	ionizing radiation	seedlings	total protein	24.26	Mascot_Score
AT5G54380.1	TGPSLDQTHVSTAVK	(iTRAQ)TGPSLDQTHV(pS)(pT)AVK(iTRAQ)	protein kinase family protein	[11.10.2.4.2]	Q9LK35	S668_T669	663.65	3	29654922	2.6	2		leaf	plasma membrane	78.72	PTM_Score
AT5G54380.1	SATASCISLASTHLGR	(iTRAQ)SATAS(C*)I(pS)LASTHLGR	protein kinase family protein	[11.10.2.4.2]	Q9LK35	S488	615.62	3	29654922	-1.8	1		root	plasma membrane	67.42	PTM_Score
AT5G54380.1	TGPSLDQTHVSTAVK	(iTRAQ)TGPSLDQTHV(pS)TAVK(iTRAQ)	protein kinase family protein	[11.10.2.4.2]	Q9LK35	S668	636.994	3	29654922	2.7	1			plasma membrane	85.84	PTM_Score
AT5G54380.1	TGPSLDQTHVSTAVK	(iTRAQ)TGPSLDQ(pT)HV(pS)(pT)AVK(iTRAQ)	protein kinase family protein	[11.10.2.4.2]	Q9LK35	T665_S668_T669	690.305	3	29654922	3	3		cell culture	plasma membrane	65.75	PTM_Score

## Sheet: Table_S2_Sequences_used
Name	Species	Isoform	Protein_ID	Sequence	Length	PF12819	PF08263/PF00560/PF13855	PF07714	PF00069	CrRLK1L?
THE1	Arabidopsis thaliana	AT5G54380.1	AT5G54380	MVFTKSLLVLLWFLSCYTTTTSSALFNPPDNYLISCGSSQNITFQNRIFVPDSLHSSLVLKIGNSSVATSTTSNNSTNSIYQTARVFSSLASYRFKITSLGRHWIRLHFSPINNSTWNLTSASITVVTEDFVLLNNFSFNNFNGSYIFKEYTVNVTSEFLTLSFIPSNNSVVFVNAIEVVSVPDNLIPDQALALNPSTPFSGLSLLAFETVYRLNMGGPLLTSQNDTLGRQWDNDAEYLHVNSSVLVVTANPSSIKYSPSVTQETAPNMVYATADTMGDANVASPSFNVTWVLPVDPDFRYFVRVHFCDIVSQALNTLVFNLYVNDDLALGSLDLSTLTNGLKVPYFKDFISNGSVESSGVLTVSVGPDSQADITNATMNGLEVLKISNEAKSLSGVSS…	855	1	0	1	0	Yes
FER	Arabidopsis thaliana	AT3G51550.1	AT3G51550	MKITEGRFRLSLLLLLLLISAATLISAADYSPTEKILLNCGGGASNLTDTDNRIWISDVK SKFLSSSSEDSKTSPALTQDPSVPEVPYMTARVFRSPFTYTFPVASGRKFVRLYFYPNSY DGLNATNSLFSVSFGPYTLLKNFSASQTAEALTYAFIIKEFVVNVEGGTLNMTFTPESAP SNAYAFVNGIEVTSMPDMYSSTDGTLTMVGSSGSVTIDNSTALENVYRLNVGGNDISPSA DTGLYRSWYDDQPYIFGAGLGIPETADPNMTIKYPTGTPTYVAPVDVYSTARSMGPTAQI NLNYNLTWIFSIDSGFTYLVRLHFCEVSSNITKINQRVFTIYLNNQTAEPEADVIAWTSS NGVPFHKDYVVNPPEGNGQQDLWLALHPNPVNK…	909	1	0	1	0	Yes
HERK1	Arabidopsis thaliana	AT3G46290.1	AT3G46290	MGIEKFETFILISTISILLCICHGFTPVDNYLINCGSPTNGTLMGRIFLSDKLSSKLLTS SKEILASVGGNSGSDIYHTARVFTEVSSYKFSVTRGRHWVRLYFNPFDYQNFKMGSAKFA VSSQSHVLLSDFTVTSSKVVKEYSLNVTTNDLVLTFTPSSGSFAFVNAIEVISIPDTLIT GSPRFVGNPAQFPDMSMQGLETIHRVNMGGPLVASNNDTLTRTWVPDSEFLLEKNLAKSM SKFSTVNFVPGYATEDSAPRTVYGSCTEMNSADNPNSIFNVTWEFDVDPGFQYYFRFHFC DIVSLSLNQLYFNLYVDSMVAATDIDLSTLVDNTLAGAYSMDFVTQTPKGSNKVRVSIGP STVHTDYPNAIVNGLEIMKMNNSKGQLSTGTFV…	843	1	0	1	0	Yes
HERK2	Arabidopsis thaliana	AT1G30570.1	AT1G30570	MSKLRKKYLEHLLCVLIFFTYVIGYGEAQSKSFLVDCGSNATTEVDGRTWVGDLSPNKSV TLQGFDAITASTSKGSSVYAEIYKTARVFDAVLNYTFEGITQGNYFVRLHFSPFAIENHN VNESSFSVFADGLRLMLDINIAGEIAHKNLILESTGHNATASSLVKEFLLPTGPGKLVLS FIPEKGSFGFVNAIEIVSVDDKLFKESVTKVGGSEVELGLGGRGIETMYRLNVGGPKLGP SKDLKLYRTWETDLSYMVIENAGVEVKNSSNITYALADDSPVAPLLVYETARMMSNTEVL EKRFNISWKFEVDPNFDYLVRLHFCELLVDKQNQRIFRIYINNQTAAGNFDIFAHAGGKN KGIYQDYLDPVSSKNDVLWIQLGPDSSVGASGD…	863	1	0	1	0	Yes
ERU	Arabidopsis thaliana	AT5G61350.1	AT5G61350	MGGDFRHFSSHVSLLLLFLLIVKSSSSFTPADNYLIDCGSSDETKLSDGRNFKSDQQSVA FLQTDEDIKTSVDSIPITDSNASTLPLYLTARIFAGKSTYSFYISRPGRHWIRLHFYPLN HPLYNLTNSVFSVTTDTTVLLHDFSAGDTSSIVFKEYLIYAAEKLSLYFKPHKGSTAFIN AVEIVSVPDELVPDSASSVPQAPDFKGLSSFSLEILHRINIGGDLISPKIDPLSRTWLSD KPYNTFPEGSRNVTVDPSTITYPDGGATALIAPNPVYATAEEMADAQTSQPNFNLSWRMS VDFGHDYFIRLHFCDIVSKSLNDLIFNVFINKLSAISALDLSSLTSALGTAYYADFVLNA STITNGSILVQVGPTPNLQSGKPNAILNGLEIM…	856	1	0	1	0	Yes
ANX1	Arabidopsis thaliana	AT3G04690.1	AT3G04690	MSGKTRILFFLTCLSFLLVFPTRSNGQDLALSCGTSEASADQDKKKWEPDTKFLKTGNSI HATATYQDPSLLSTVPYMTARIFTAPATYEIPIKGDKRHLLRLYFYPSTYTGLNISNSYF TVEANDVTLLSNFSAAITCQALTQAYLVKEYSLAPTDKDVLSIKFTPSDKYRDAFAFING IEVIQMPELFDTAALVGFTDQTMDAKTANLQSMFRLNVGGQDIPGSQDSGGLTRTWYNDA PYIFSAGLGVTLQASNNFRINYQNMPVSIAPADIYKTARSQGPNGDINLKSNLTWMFQID KNFTYILRLHFCEFQLSKINQKVFNIYINNRTAQADTTPADIIGWTGEKGIPMYKDYAIY VDANNGGEEITLQMTPSTFGQPEYYDSSLNGLE…	864	1	0	1	0	Yes
ANX2	Arabidopsis thaliana	AT5G28680.1	AT5G28680	MNEKLRILFSFLCFFYVLLVSPSQSNGQDISLSCGASEPAVDQDKKKWEPDTKFLKTPNT VHAPATYQDPSLLSTVPYMTSRIFTAPATYEIPVKGDKRHMLRLHFYPSTYTGLNILDSY FSVAANDLTLLSNFSAAITCQALTQAYLVREYSLAPSEKDVLSIIFTPSDKHPKAFAFIN GIEVIPMPELFDTASLVGFSDQTSDTKTANLQTMFRLNVGGQDIPGSQDSGGLTRTWYND APYIFSAGLGVTLQASNNFRIDYQKMPVSTAPADVYKTARSQGPNGDINMKSNLTWMFQV DTNFTYIMRLHFCEFQLAKINQKVFNIFINNRTAQGDTNPADILGWTGGKGIPTYKDYAI YVDANTGGGGEEISLQMTPSTFGQPEYYDSQLN…	872	1	0	1	0	Yes
MDS2	Arabidopsis thaliana	AT5G39000.1	AT5G39000	MIRHALLIFSILVSTPIVGEGATSTYEPTDVFLFNCGDTSNNVDVSGRNWTAENQKILSS NLVNASFTAQASYQESGVSQIPYMTARIFRSEFTYSFPVTPGSNFLRLYFYPTRYGSQFN AVKSFFSVKVNGFTLLNNFSADLTVKASKPQTEFIIKEFIIPVYQTLNLTFTPSLDSLAF VNGIEIVSIPNRFYSKGGFDDVITNVGSSVDFHIENSTAFETVYRLNVGGKTVGDSGMFR RWVSDDEIILSESSGISPIVPDIKINYTEKTPSYVAPDDVYATSRSMGNADHPEQNLNFN LTWLFTVDAGFSYLVRLHFCETLSEVNKEGQRVFSIFIENQTATLEMDVFRMSGGSWIPM YLDYTVIAGSGSGRRHDLRLDLHPLVSINPKYY…	887	1	0	1	0	Yes
MDS3	Arabidopsis thaliana	AT5G39020.1	AT5G39020	MNCNVLFLLSVLVSVTAGVTAAYHPTDVFLFNCGDTSNNVDNSGRNWTVESRQILSSNLV NASFTSEASYQKAGVSRIPYMKARIFRSEFTYSFPVTPGSIFLRLYFYPTQYKSGFDAVN SFFSVKVNGFTLLRNFNADSTVQASIPLSNSLIKEFIIPVHQTLNLTFTPSKNLLAFVNG IEIVSMPDRFYSKGGFDNVLRNVSSDVDFQIDNSTAFESVHRLNVGGQIVNEVDDSGMFR RWLSDDSFGNSGSIVNVPGVKINYTEKTPAYVAPYDVYATSRLMGNSSNLMFNLTGMFLT VDAGYNYLVRLHFCETLPQVTKAGQRVFSIFVEDKMAKKETDVIRLSGGPRIPMYLDFSV YVGFESGMIQPELRLDLVPLKDTNQTYYDAILS…	826	1	0	0	1	Yes
MDS4	Arabidopsis thaliana	AT5G39030.1	AT5G39030	MICFILFVFSFLVSVSATAPYKPDDVFLINCGETDVPFDNHGRTWTQEEKNILPKNSDNA SFSSVVSYKEESGIPQVPYMTARIFRSDFTYSFPVSPGWKFLRLYFYPTSYKSGFDAVNS FVSVTVNDFTLLQNFSADLTVKASIPESKSLIKEFIVPVYLTLNLTFRPSNNSLAFVNGI EIVSMPDRFYSKGGFDDLITNVGSLIDFEIDNSTASETVHRLNVGGHMVDEVNDSGMFRR WLSDDYEFLIGGVSPYMPDVNISYTEKTPAYVAPAYVYSTCRMMGNAQDTYLNLNFNLTW LFTVDAGFSYLVRLHFFEKYLNKANQRVFSIFLGNQMAREEMDVIRLSGGPRIPIYLDFR IYVGSESGPRPDLRLDLHPLVKDNPEYYEAILN…	819	1	0	1	0	Yes
MDS1	Arabidopsis thaliana	AT5G38990.1	AT5G38990	MICHVLVIFTILVSAVVDATASYEPTDVFLINCGDTSNNMDYSGRNWTTENPKFMSSNAV DDASFTSSASYQESGIPQVPYLKARIFRYDFTYSFPVSPGWKFLRLYFYPTRYGSDFDAV KSFFSVNVNRFTLLHNFSVKASIPESSSLIKEFIVPVNQTLDLTFTPSPNSLAFVNGIEI ISMPDRFYSKGGFDDVVRNVGRDVDFEIDNSTAFETVYRVNVGGKVVGDVGDSGMFRRWL SDEGFLLGINSGAIPNITGVKINYTDKTPAYVAPEDVYTTCRLMGNKDSPELNLNFNLTW LFEVDAGFAYIVRLHFCETQPEVNKTGDRVFSIFFGYQLAMREMDVFRLSGGFRLPMYLD FKVLVDADGTSQRPSLRVDLTPYKEDYPTYYDA…	894	1	0	1	0	Yes
CVY1	Arabidopsis thaliana	AT2G39360.1	AT2G39360	MINLKLFLELKLCFLITLLCSSHISSVSDTFFINCGSPTNVTVNNRTFVSDNNLVQGFSV GTTDSNSGDESTLFQTARVFSDESSSTYRFPIEEHGWFLIRIYFLPLVSASQDLTTARFS VSAQNFTLIREYKPSTTSVVREYILNVTTDSLLLQFLPRTGSVSFINALEVLRLPETLIP EDAKLIGTQKDLKLSSHAMETVSRVNMGNLSVSRDQDKLWRQWDSDSAYKAHFGTPVMNL KAVNFSAGGITDDIAPVYVYGTATRLNSDLDPNTNANLTWTFKVEPGFDYFVRFHFCNII VDPFGFERQIRFDIFVNSEKVRTIDMTEVLNGTFGAPFFVDAVMRKAKSREGFLNLSIGL VMDVSSYPVSFINGFEISKLSNDKRSLDAFDAI…	828	1	0	1	0	Yes
ANJ	Arabidopsis thaliana	AT5G59700.1	AT5G59700	MGGEKFGFLIWILSIPCLIFLCYGYVPVDNYLINCGSSTNVTVTSRVFISDNLASNFLTS PNEILAASNRNSNSDIYQTARIFTGISKYRFSVARGRHWIRLHFNPFQYQNFQMVSAKFS VSSETHVLLSDFTVSSRVMKEYSLNVATDHLELTFTPSGDSFAFLNALEVVSVPDTLFSG DPSFAGSPGKFQGLSWQALETVYRVNMGGPRVTPSNDTLSRIWEPDSEFLVEKNLVKSVS KIASVDYVPGFATEETAPRTVYGTCTEMNSADNPSSNFNVTWDFDVDPGFQYFLRFHFCD IVSKALNQLYFNLYVDSMDVVENLDLSSYLSNTLSGAYAMDFVTGSAKLTKRIRVSIGRS SVHTDYPTAILNGLEIMKMNNSKSQLSIGTFLP…	842	1	0	1	0	Yes
BUPS2	Arabidopsis thaliana	AT2G21480.1	AT2G21480	MEIRKKPNIPMCLVLDSSSRPFMTLLFTILLFLTGLASAVGAVGGSPTAGFKPADDILID CGSKSSTKTPEGRVFKSDSETVQYIEAKDDIQVSAPPSDKLPSPIYLTAKIFREEAIYKF HLTRPGWHWVRLHFFAFPNDKFDLQQATFSVLTEKYVLLHNFKLSNDNNDSQATVQKEYL LNMTDAQFALRFKPMKGSAAFINGIELVSAPDELISDAGTSLFPVNGFSGLSDYAYQSVY RVNVGGPLITPQNDTLGRTWTPDKEYLKDENLAKDVKTNPTAIIYPPGVTPLIAPQTVYA TGAEMADSQTIDPNFNVTWNFPSNPSFHYFIRLHFCDIISKSLNDLYFNVYINGKTAISG LDLSTVAGDLSAPYYKDIVVNSTLMTSELQVQI…	885	1	0	1	0	Yes
BUPS1	Arabidopsis thaliana	AT4G39110.1	AT4G39110	MEIRKKPNIFTVLVIDFSSKPSMALLLAILLFLSGPSASAVAAAAVGPATGFKPADDILI DCGSKSSSKTPDGRVFKSDQETIQYIEAKEDIQVSAPPSDKVASPIYLTARIFREEATYK FHLTRPGWHWVRLHFLAFPNDKFDLQQATFSVLTEKYVLLHNFKISNNNNDSQAAVQKEY LVNMTDAQFALRFRPMKSSAAFINAIEVVSAPDELISDSGTALFPVIGFSGLSDYAYQSV YRVNVGGPLIMPQNDTLGRTWIPDKEFLKDENLAKDVKTTPSAIKYPPEVTPLIAPQTVY ATAVEMANSLTIDPNFNVSWNFPSNPSFNYLIRLHFCDIVSKSLNDLYFNVYINGKTAIS GLDLSTVAGNLAAPYYKDIVVNATLMGPELQVQ…	892	1	0	1	0	Yes
	Arabidopsis thaliana	AT5G24010.1	AT5G24010	MAFPINLTQTLLFFFCPLLHLSFAAFTPTDNYLINSGSNTNTSFFTTRSFLSDSSEPGSS FLSTDRSISISDTNPSPDSPVLYNTARVFPVGGSYKFQVTTKGTHFIRLHFAPFKASRFN LRSAKFRVLINGFSVINSFSTSSVVVKEFILKIDDPVLEISFLPFKASGFGFVNAVEVFS APKDYIMDQGTKLVIPNSAQIFSNLSSQVLETVHRINVGGSKLTPFNDTLWRTWVVDDNY LLLRAAARRAWTTHSPNYQNGGATREIAPDNVYMTAQEMDRDNQELQARFNISWGFQVDE KRVLHLVRLHFCDIVSSSLNQLYFNVFINEYLAFKDVDLSTLTFHVLASPLYIDFVAESD RSGMLRISVGPSDLSNPARVNALLNGVEIMRIL…	837	1	0	1	0	Yes
LET1	Arabidopsis thaliana	AT2G23200.1	AT2G23200	MENFCFQDSVSLFITIMVLVLLPRLSLSDTSTYTRPENFYVNCGSDSNVFYGGQTFVGDT NSSTNSVSFTNKGTEVINDQSSVAPEIYRTVRIFRHPSSYKFKLDSLGLHFVRLHFSVVF SRADLLTARFTVSATSGSNHHLKSFSPQNLTNTPRVEEFLLMMNSLEFEIRFVPDHSSLA LINAIEVFSAPDDLEIPSASDKNLHTIYRLNVGGEKITPDNDTLGRTWLPDDDDFLYRKD SARNINSTQTPNYVGGLSSATDSTAPDFVYKTAKAMNRSSNEQVGMLMNVTWSFKVKSNH RHFIRIHFSDILSNLSNSDSDFYLFVNGYWRVDVKPSEQPRLASPFFKDVVNVSDGSGLL NISIGTKEANKDAGFLNGLEMMEVLSKSGSDYS…	847	1	0	1	0	Yes
MpFER	Marchantia polymorpha	Mapoly0869s0001.1	Mapoly0869s0001	MRRSSCLVGLGSKKPRMAGTGLRREVNGSGKLFSLYTVVSLASVWLLSVGVVDGQASSTVQTNDTASFIPATNVWINCGGTSNASVPNVGLFLTDTTGYISEGILATNSVPTNNDNNPYPDLLNTARIFAGQSAYKIPVVPGNVWIRLWFYPVTYQTYKPSNGLFSVTANEYTLLMNLTQTDGVFIYKEYMIQAKTNILTLTFIPAALDKFAYVNGLAVVSAPATLLPSNVYLVPKQAVTFSMDNNGVETMYRLNVGGGTVSPSNDSFLTRQWEGDQKYLYGAAQGVALSPVAPNLIVYPNDVPRWMAPASVYATARVLGTSGVAAALANITWIFDIDPGYAYYVRLHFAELQHNSIGQRVFNVFLNNGSAFPFFDVVAYGGGNPETAVFLDYVLTMYD…	894	1	0	1	0	Yes
	Ceratopteris richardii	Ceric.05G095800.1	Ceric.05G095800	MQQTSSMGSRMFIVFLLFLGHLRCFPAQSSAQSSFTPKDVFLVNCGSPSNASVDGRTFTAEATDPPLLSSSSNSVAASTSTRDSVSAILTTARIFPNASTYNFPVTPSRFWVRLYFYPFSYSSFDLNSAVFSVIANGFTLLSDVHVTSSIQNSNSQFLFKEYSVNVSSTTLSLTFQPSRDSYAFINAIEVVSMPPDILVDSSSPLGMNSPQPLGLDYTAAQCIYRVNVGGPAISPTNDSAGLFRSWSANETNLFSTAGVEDVSTSRNSIVYPPPLPSYIAPPVVYSTALQLQDSGMPDNSLNISWVFPIDPDFVYIVRLHFCEIVFSAAGARIFDIYLQNQTAYHSLDLFFVKGMAHAYYRDFTVNSSGGVSSLWIQVGPTFNAATSQNNAILNGIEVW…	861	1	0	1	0	Yes
	Ceratopteris richardii	Ceric.06G071700.1	Ceric.06G071700	MRFNPFFSRILLCSWFLAVALELARSQDSYTPPDAYFVKCGAEANTSSYDRVWQGDSSVSGPLSSSLQDSIPVSSSNSSIEPFLNTARIFTKRGSYGFRISSPGRHWIRLYFYPFTFKNFSSSSAKFSVVAGDFTLLSSFEPSVDSIISSPSIFSGKTPLIFKEYNINVTGSSLEIFFLPSSNTSYAFINAIEVLSCPSDLFVDQVFELTNNSAQSIGLPSLALETMYRVNVGGPLITPFNDTVGLYRTWTGPESNLIGDAHWTEINDSVDSINYGSPAGPYIAPPSVYSNALQVNSSGAVNGQPFNLSWSFPVSYDYEYLIRMHFCELVYQVGGKRNFDVYLQNQTAFRTIDLGSSPGPYKPKFIDFSVKIESISSLLVQAGKHISDNMPELYEAIVN…	861	1	0	1	0	Yes
	Ceratopteris richardii	Ceric.17G035200.1	Ceric.17G035200	MGCRLLSASLFCIAHLYCLLELGEALTSSFSPKDVFLIDCGSASNTTVDGRTFLSDETNTPLLSVSTPSVSASTLTPVSVSPILTTARVFPNVSSYKFTVTPSRFWVRLYFYPFSYENYELNSAVFSVVANGFTLLSDVHVTSSIQSSNSQFLFKEYCFNVTSTMLTLLFQPRSGSYAFINAIEVVSMPSDILQDTVHTLEMTSTQLDLDSTAVQCMYRINVGGPSISPANDSSGIFRSWAANESNLFSTAGVMNVSTGRDSITYPPSLPVYTAPPAVYSTALQMQDSPGTNNLFNISWVFSIDPDFVYVVRLHLCEIVFSSAGSRVFNIYLQNRTAISALDLLYGSVASSARYYDFIVDSHGDISSIWIQIGPTPNSLITNKNAILNGIEIWKLNNSA…	855	1	0	1	0	Yes
	Ceratopteris richardii	Ceric.12G036600.1	Ceric.12G036600	MFLSAVQVWWQDEEFRDWLYFQSDGWKLEAYLRLNSVYIKHRTCRSTMMGLYSTMPIILLYFWLLITTTDLATSQDGYTPHDEYLIKCGYWENATIDDRGWQGDFTFSGLLSSSSRNSINASTTNSSIGALFNTARIFTNRASYVFRVSEPGRFWVRLYFYPFNFETFTTASADFSVMAGEFTLLANVKPSTDNVISTPSIYEGMTGLIFKEYNLNVTESSLEVSFIPSSNTSYAFINAIEVVSCPFGLVIDEVYSLPNASVSSIGLPFMALETMHRINVGGPLITPSNDTSGLQRTWLGDEHNLLEIVGWTPINDSTTSIIYGSGISVAFAPPLVYSTALELNSTQGVNGQPLNLSWIFPIKSNYMYLIRLHFCELVYATSGKRDFNVYIQNQTAYKL…	907	1	0	1	0	Yes
	Ceratopteris richardii	Ceric.16G069400.1	Ceric.16G069400	MPKMAPPSILTVVFLSSLLSCYFLCFISPVSSASALVRKDIYRISCGAASNQTDSEGRVWIGDASISASGNSYLNLNAGKDVSASSSTQNTQLPDNTPYLNARIFTSPATYSFPVSPGRHWIRLYFYPFGFSPFIASDAVVTVQTDTYALMQNVNLSYVMDATNVVFIFKEFSVNVTGNFLTLNFIPGSSRNAYAMVNGIEISSMPDDMYENTLLTVSIGNSIPYPLPGTALETMFRLNVAGQTILESADPLGRLWSNDMEYLVGARQGTADSVSNSVTYGKLDNFTAPQDVYNTARSMTNDNALNLQFNLTWNFSVDANFTYYVRLHFCELEYDQMNMRVFDIYMNKQMAFPQYDVVAATGGEFIATVLDFALLYSPGDEPTLEIGLYPNITSKPSYY…	879	1	0	1	0	Yes
	Ceratopteris richardii	Ceric.20G047400.1	Ceric.20G047400	MGFFKVHSIIRSNCIRFFVLLVCIASSSIIGAVSQATVFQPKDAYRILCGVTGNATDSQGRLWVGDGDVSAMSILNLNTGKDLQASDSSSNTDVPDRVPFSTARILTAPAAYSFPVSPGLHYVRLYFYPFAFSGFSPSNVILSVNADSYTLMSNVSISDLMYADNLAFVFKEFSVNVSSTLFTLNIIPGMAENAYAMVNGIEVISMPDDLYKKSLMAVGIGVTIPFPLQSTAMETLYRLNVGGQTVTESMDDLGRMWQPDLAYTIGAAQGVADSTQDPISYGTLENYTAPSEVYQSARSMSNDNAVNLQFNLTWNFTADVNFTYYIRLHFCEFQYDLSNMRVFDIDVNGALAMSAYDVVAAASGKLVATFLDFALTLQGTNVNPVIFVQLHPNSSSKPS…	882	1	0	1	0	Yes
	Ceratopteris richardii	Ceric.21G029600.1	Ceric.21G029600	MGELLGICACIPIKECAANERTLYLPGQMDMNVQFVLCWMSSWAFAICAYISIEVLLLITGFCICQVKMDLIKVLTLLLVLALASKTPYTEGASFALIDKYLIDCGSISDHSEDSDGRVWVGDGSASGLIYLAGNSASVEASTDIQNPNLPDRVPFLSARIFETPFSYTFNVTPGRHWLRLYFYPFAFSRYDPRLAFVTVSVASVVLIKNMNISREIEAQNYAYLMREFSINVASPPLSVSFSLGQVNGSFIMLNGIEVVSMPDDLFAKSIKRVDLSVKITPGMDSTALQTMYRLNVGGQTVKAPNDDLFRLWMGSDEEFILTAATGVTDLASPDRVIGYVNNKTYAAPQAVYRTARSMTNDDSVNINSNLTWSFSVDPDPDFMYYIRLHFCEFVYGQQ…	959	1	0	1	0	Yes
	Ceratopteris richardii	Ceric.21G029500.1	Ceric.21G029500	MSRLSFCFLSGERDLMKLLTLLVIMVLAAKTSRIEGASFTTQDNYLIDCGSFSDPFKDSDGRIWVGDGSASGATHLAGNSASINASTSVQNPNLPDTVPFLTARIFNSPVSYTFNVTPGRHWLRLYFYPFEYSTFDPRFAMVTVSLASFVLIQNMNISREIEAHNYEYLMREFAINVVSPQLLVSFSLGQVSGSFIMLNGIELVSMPDDMFADSITRVDLPTPITPGMESTALQTMYRVNIGGQSVKAVDDELSRVWMGSDFIFIPTAARGVSDAASSAEAIGYVDANKTYIAPQEVYNTARSMTNDNRVNLNFNLTWSFSVDPSPDVMYLIRLHFCEFVYDNQNMRVFDIFLNSYIAQKDFDAYAKAGVLSGDNNGKDKGFYMEYALQFEKEITWNES…	886	1	0	1	0	Yes
	Ceratopteris richardii	Ceric.03G001200.1	Ceric.03G001200	MISLLIPAMAYCFLTSLSGAAEIQYNPQLVFRLSCGAPPNAAINFDNRNWVSDNPSPQLPPTAAFTSISAVSNESAQASSSLQLPPFLSSARIFNSSTRYSFSVVPGRYWVRLYFHPFAYQDIDLSAAIFSVTANSYTLLFNNNIADAIATDTLRLGYVFKEYTVNVTGTSLLLTFIPNTALTHRNYAFVNAIEVLSLPIDLFTDDASPLGVNAPTPIGIASAALETMYRLNVGGPLLTSDNDTHGLFRTWQPNETFLLSTQQIDSVTTEPSSISYARSSGVLIAPPMVYSTALQTNFSPETYPHGINLSFLLAVQPNFRYMVRLHFCELVYATGGRRVFNIYLQKQTALSMLDLGKQFGMNRPFYIDFSLQISGRDEDLWVQAGPPSNSTILPFNIAI…	864	1	0	1	0	Yes
	Physcomitrium patens	Pp6c9_5320V6.1	Pp6c9_5320V6	MGYDRCIQILSVLLLCGASWAQGPVAAPAPSFTPADAIRIACGSASDVKIGTRVFAADNVPGTIKGIAGTTLQNNGALSAYAPLLTSARFFTAGSNYTFTVSPGRHWVRLFFYPFAFSSFQPSNSFFDLTANEFGLLSNFSAVTFVTADSPYFVREYILNITSKELVLTFIPRPSSYAFINAIEIVSAPDGMVQDGATILGGSSVGNFGLSRSALETMHRINVGGVTVTPDADSANMSRTWIPDSPYLIFGATGKTEYTQTQDITYTNVPQYIAPAAVYASALTLSGSDVVNVNYQLNWNFTVDPAFAYLVRFHLCEIVYQRLNERVFNIYINNQVAFPDLDIIAKTTTPLTPLYMDFMVPMFNNYPEINVMIESSKTAQNYKNAILNGLEIFKVNNSR…	873	1	0	1	0	Yes
	Physcomitrium patens	Pp6c20_9480V6.1	Pp6c20_9480V6	MGVRSGWALCLGLLFSTTMWTVHAQFVPTDQILIACGAASDVVVDVRQFKGDAQATLKNPTLDAPQGVLASISAPNTNLLNPKLVQQARIFPVNSSYTFQVTPGRHFVRLYFYPFTFSSYTPNASTFSVTANQYRLLNDFRPVLYSSDSKPLVFKEYSLNVTASSLVLNFSPASSSYAFINAIEVVSMPDNLVPRLALSLAQPGTPIAWGSANTAVEMMYHLNVGGEAVTPQNDSSGIWRTWQVDDPYLFGAARGKADSVIAATIQYPSQVPEYTAPPVVYQSARTMGVSETVNAAFNLTWTLPVDLGYTYLVRLHFCELWVTSIGFRVFNIYLNNRTAENGVDIIALTGNLNYAAFRDYLVRMDTGVAKLWVQIGPAPSSSSSYKDAILNGLEIWKLN…	873	1	0	1	0	Yes
	Physcomitrium patens	Pp6c9_5300V6.1	Pp6c9_5300V6	MGYDRCIQILSVLLLCGASWAQGPVAAPAPSFTPADAIRIACGSASDVKIGTRVFLADVQGTGQGVAGRTNQNNGALSAYAPLLTSARFFTSAFNYNFTVSPGRHWVRLFFYPFAFSSFQPSNSFFDISTKEVGLLSNFSAVTFVTADSPYFVREYFLNITSKDLVLTFIPRSNSYAFINAIEIVSAPDGMVQGGAPTLGGGSLTYPGLSQSALQTMYRLNVGGGTVAPDDDSANLSRTWIPDTPYKLLNTPGVSVEANATKITYTDVAEYIAPATVYASGQALEDNDVANANAALNWNFTVDNNFTYLVRLHFCELQYQRLYERVFIIEINRVAIYQFFDIIEEAGAAYTPLYRDFMVPMINTYPKINVRIAPDRSNPNAKNVLLNGLEIFKVNNANS…	872	1	0	1	0	Yes
	Physcomitrium patens	Pp6c9_5280V6.1	Pp6c9_5280V6	MGYDRCIQILSVLLLCGASWAQGPVAAPAPSFTPADAIRIACGSASDVKIGTRVFLADVQGTGQGVAGRTNQNNGALSAYAPLLTSARFFTSAFNYNFTVSPGRHWVRLFFYPFAFSSFQPSNSFFDISTKEVGLLSNFSAVTFVTADSPYFVREYFLNITSKDLVLTFIPRSNSYAFINAIEIVSAPDGMVQGGAPILGGGSLTYPGLSQSALQTMYRLNVGGGTVAPDDDSANLSRTWIPDTPYKLLNTPGVSVEANATKITYTDVAEYIAPATVYASGQALEDNDVANANAALNWNFTVDNNFTYLVRLHFCELQYQRLYERVFIIEINRVAIYQFFDIIEEAGAAYTPLYRDFMVPMINTYPKINVRIAPDRSNPNAKNVLLNGLEIFKVNNANS…	872	1	0	1	0	Yes
	Physcomitrium patens	Pp6c20_9280V6.1	Pp6c20_9280V6	MGVHSVWAICLGLQFATAMWTVRAFVPTDELLVACGASGNVTTVDTRIFKGDSGPAPLSNPTLSSSGEVGSTSTPGNNLPNPKLFQQARFFRAKSIYTFQVSGGRYNIRLYFYPFDFQNYKSKDSKFSVIANQYRLLNDFQPELYKNASKPLIFKEYSLHVSIKKLELTFDPAASSYAFINAIEVISTSEDVLQSYAFQVGSDGSERVPSNTANSALETMYHVNVGGDSLSTMDDSLGMFRTWESDGPYVSMSMKGYNFSNPFSIISYASEAGLDVAPQIVYQSMRYVTVVTAGGQLNLTWTFTVDLGFTYLLRLHFCKIETNYTGNPELRIYVNNMVGISSLFLDTPPNQPMFQDFLVNMTTGGSILKVQVGTVPDASVTSGKKPFLNGLEIWKLSTT…	865	1	0	1	0	Yes
	Closterium sp.	BAV53357.1	BAV53357	MASPGCRRRLISAMLPSPLLLLLLLSLTLSALSAAGAAGAAGAAAAAGAGGAVPIRLTNGLDFISSSAIR GGKGGRLSSSHVARRHRALQDQPGSGPDPSAAAAGTAGAAGAPPPPHKDMGLFVEEIVNGTITPDTNVTG LPFPANSSTLQNYVTTSANKTKPGATPDDTGTDVNGNPVKPGEAAFQRIVPPSPPFPSPPPPVVAFMQGT YINCGSNESLANPLYTWAADTFSGSFGRSFKARVLKTSMNGTEPAGRMGYGKVEFTETGLMKTPPGVDAR VFETVRYFDEAGRNVSTYSVPVPGPPANVFLRLYFAEIVYTSARLRRFHVAVEGTRVLTNYSVPRGSVRV EEFIVPVLDGAVDIAFIRGEVGEPMISAIAVVPLTAGMYNLSAP…	1175	1	0	1	0	No
	Chara braunii	CBR_g26486	CBR_g26486	MSKGRRAAMSKDRRAAMSKGCRAAMSKGRRAAMTKGRRAAMRKGRRAPMIKGRRAAITKARRAVITKAPV AKAPASPVAVNCGSSQSFVDPTSNRTWQADLLSNTEIGIPASTQNQSGSIKNAKEDGQVYRSARIFTSEA KYTMNCEAGTAYFLRLFFNAFAASNTSQSLLTGVFSVAVGDVNLLQNWSISGEVDGREDSAHMREYGTAC PASSVMELHFVPAAGSFAFINGIELFPMPDDVYGNITTVGYTFFSYYRWNCGGSAIPSDDDLLRRRWGPD LAPPQGTEYTTPTIVGGSNVPPSFTPAAVFQSSRQAPAPLAYNLMVERGALYFVRLLFAELEFSSSYQRL MTIQINGETRLQKLDVYLSAGATTGMFLDFHVNQSWERRNISIM…	1038	1	1	1	0	No
	Chara braunii	CBR_g23445	CBR_g23445	MINLKAASREREENLGEEEFEAAEDGFWVVEETDEGQGRDVSRKEGREEAAGRVEGVMERSGQVEAGGGK EGRTFWKGGQVEAEIGRRNEIEGGRRKCSTVQAQHCESYENTSDNFHRRIATGMQKMASGGGVRGCCSLS LHLLLLLSETVALIVSSSAAPAGPAFGPQILINCGGGISHTDVFQRTWSEDNYNGSSPSLVGTSSETDVN GTENLLIYQSARVFPGPAPSSVGQEGTAAGAQGNPTYSLACEEASRYFLRLHFNAFPFTVDGTTFDPARA YFSVLADSVTLLRNWSPLLEEGGAVNTAVVKEFSLVCQPGGVMNVVFVPVSSSSSSSPSPSPQIVEARGS SSPPPSPSYAFINAIEHVYMPPGLYGAKLLQSLSFVTVIRWNCG…	1213	1	1	1	0	No
	Chara braunii	CBR_g23143	CBR_g23143	MAVILSSAALAGPALGPQIYINCGGGTDFVDIFQRTWSKDNYTGSSPSVVGTSTVTDVNGTDNHLIYQSARVFIPPPPALSSEGQQDSAAAAAAAAESNPTYSLPCEGGNRYFLRLHFNAFPCIVNGTTFDPANANFSVLADSVTLLSNWSPLLEEGGAVNTAVVKEFSLVCQPGGVMKIVFLPVSSSSSSSSSSSSSSSSSSSQVMEARASSSLSSPSYAFINAIEHVYIPPGLYGDKLQAFASLTVIRWNCGGVTVSPGSDRLFRTWVPDPQSTKATTNLVQPPIVVAGCDVAPAYVPEDVMVTERLSGWPDPESFPIDYQIPSEKNASYFVRMYFADLRYTTVGARVMDVAINGVVRKKGLDSVKEVGALNATWQDFLVDQSSSASDTIFISIEAN…	1050	1	1	1	0	No
	Chara braunii	CBR_g23138	CBR_g23138	MASPPRVETVCSLSLQLLLLCQTVTFIVSSAAPADRTFINCGGGTDFDDIFQRTWSKDNYAGSSPSVVGTSTVTDVNGTDNLLIYQSARVFPAPASSSVGQQGTAAAAAAAAAEGYPTYPLECKEGSRYFLRLHFNAFPFTVNGTTFDPARANFSVVADSVTLLKNWSPLLEEGGAVNTAVVKEFSLVCQPGGVMNVVFVPVSFSASSSPQLMEARASSASSASPSYAFINAIEYVYMPAGLYGNKLQSFASLTVVRWNCGGVRVSAGSDPLCRVWMPDPKDTKAATSLVQPPAVVAGCEVAPAFIPEEVMVSERLFAGPNPQSFPVEYRIPAEANASYFVRMYFADLHYTTEGARVMDLVINGDAREKGFDAIKEVGALNATWRDFLVDQSTPASDTL…	1053	1	1	1	0	No
	Chara braunii	CBR_g38040	CBR_g38040	MRAVALLVTETIMGKGKGKRGKRTGFPLQFHPSSLSLPLRLPHSRPLPLPLPLLLLVLLLLPGLSSPTVAQTVSSFAVNCGSSQSFNDITSNRTWEADWLSNTQIGIPASSQNPSGSIKNAKEDEQVYRSARIFTSEANYTLSCVAGTPYFLRLFFNAFANPNTSQSLLTGVFSVAVGDVNLLSNWSISGEVDGREDSAHMREYGTACPASSVMFLHLVPAVGSFAFINGFELFPIPDTLYRNLTSAGYTFFTYYRWNCGGSAIPSENDLVRRRWAPDLPPVQGTEYTTPDNVDGSNEAPTFTPAAVFKSSRQAPAPLAYNLVVERGASYFVRLFFAELKFRASFQRVMTVQINGGIRLQKLDVYYSAGSGGMFLDFFPIDQPWERRNISIMLQEEASS…	1060	1	1	1	0	No
	Chara braunii	CBR_g4001	CBR_g4001	MVLVSILLVTSVPIAVSGQQSSGVETFINCGGEAITDTWGRTWTADSQVPADGNVLETTAQDVLPPSQPRALPMADPMPYRTARFFRSNVSYTFPSPAGTNFFLRLHFTTAYMGPEAAAFAPKNCSFNVYVNDTLVLAGYSPLAKAQSIPEKPNPINQVVIEELILTSQDGTIAVSLSPISEAHYGFICGIEAVSTAGLYDKSLPPAYSGHTVRRINCGSTNDEVPPIRAGDRTMRWWSIDSECQTGVPLSTSAIGVTGDRDPFYVPVDVLRTWRYNDKDGVSYIFLALEKSRSYLVRLYFFEALGETRRREMNITVRGFGPAASAGDEATVTNYDVVRDGGRLAPAVVDLIFFLNSTTDLQIILWISEWTEIPEATVSGIEIIKLGRNGELTLADSGR…	1143	1	0	1	0	No
	Fragaria vesca	FvH4_2g16820.t1	FvH4_2g16820	MVKMKLVSWVALVLAIVVSMSHGAFGLFNPVDNYLIACGSSENVTFEGRTFVPDTLQSSLVLKGANSLVASSSSNAPSPIYQSARIFKETSSYKFKIQQEGRHWVRLYIYPLANSVQNLASAPITVVTDSFVLLNNFTFQNYNGSYLFKEYAINVTSDSLTLTIIPSNNSVAFVNAIEVVSIPDELIPDQAYAVNPSAPFSGLSALALQTMYRLNMGGPLLTAENDTLKRTWENDVKYLHVNSSAVNVSINPASIKYPVSVTPEIAPNWVYATAEAMGDANVPNGNFNITWVFPADPNYLYLVRVHFCDIVSKALNSLVFNLFINSDNVLSSLDLSSITGDLNVPYYKDFVANSSADSNTLTVSVGPDSMADITNAILNGLEILKISNDLGSLDGSLSV…	844	1	0	1	0	Yes
	Fragaria vesca	FvH4_3g20780.t3	FvH4_3g20780	MVKMKLVSWVPLVLGIVVFMSHGAFGLFNPVDNYLIACGSSKNVTFQGRTFVPDTLQSSVVLKSANSLVASSSSNAPSPIYQSARIFKETSSYKFKIRQEGRHWVRLYFYPLANSGQNLKTALITVVTDSFVLLNNFTFENYNGSYLFKEFALNVTSDSLTLTIIPSNSSVAFVNAIEVVSIPDELIPDQAYGVNPSAPFSGLSALGLQTMYRLNMGGPLLTADNDTLKRTWENDVKYLHVDSSAVNVSINPASVKYPVAVTPEIAPNWVYATAEAMGDANVPNGNFNITWVFPADPNYLYLVRVHFCDIVSKALNNLVFNVFINSDNVLSSLDLSSITGDLGVPYYKDFVSNSSADSNTLTVSVGPDSMADVSNAILNGLEILKISNDLGSLDGSLSV…	844	1	0	1	0	Yes
	Fragaria vesca	FvH4_2g09700.t1	FvH4_2g09700	MEIEKTPPNKKYLFLSSSPSSSLTTRYMMAILLVFVYALLCNPTIVVSEPSSTTFTPQDNILIACGAKDPPKLPDGRVFKTDAQANQYLKANNDNKVSDEKADVPSPLFTSARIFTSEATYTFHMGRPGWHFVRLYFFPIQNSVSDLQKATFNVMTDKYTLLHSFNFNEAAKNNTHKTLFNEYLLNVTEQQFSIKFSPEKNSAAFINAIEVVSAPDYLIGDTGNNLQPLNQFQGLSNFGYQTMYRVNMGGPLVTSVNDTLGREWIPDEQFIKSKNMAKVAKVESKAIKYPQGLTPQIAPPSVYSTAAEMADEGNQKFNVTWTFPAENAYGYLIRLHFCDIVSKTLGTLFFNVYINGNVAISELDLSATVNGLAIPFYKDIVVNSSLINNDGVTVQIGPS…	885	1	0	1	0	Yes
	Fragaria vesca	FvH4_3g10180.t1	FvH4_3g10180	MENFRLFFLVIVFVFSKTCEAQSRSFLINCGTNSSVTVSGRKWVGDLTPNNNITLSSNGIDAFTDIKSVDDSTYGVLYKTARMFSSSLNYTFQGVRGDYFVRLHFSPFSFDDYNVNVSSFGVLANGLKLVEKFVVPGEISQKNAYLQSSGSNLTSSLVKEYVLAINRDALVIEFIPDKEKFGFINAIEIVPATEELFAGSASKVGGNGANVNVSWQGIETMYRLNVGGSEVSPSQDSDLWRKWEVDTSYMITANAGLEIKNSSNITYSSVNESSVAPLLVYESARTMSNNEVLEKRFNMSWKFEVDPDFDYLVRLHFCELVFDKANQRIFRVYINNRTAADNFNVFVRAGGMNKAYHQDFFDVVSSKVKTLWIQLGPDTAVGAAGTDALLNGLEIFKIS…	851	1	0	1	0	Yes
	Fragaria vesca	FvH4_3g34580.t1	FvH4_3g34580	MGYRKFDLCIWVLSILSVGCFCSGFTPVDNYFIDCGSPTNTSVGNRVYLADKLASKFLSTPKDVLVTGPLTKITSLDDSPLYQTARVFTGSSKFTFSIGQTGRHWIRLYFYPFISGSYDLSKAKFSVSTQTYGLLSDFSVQNSSVMKEFSVNVTSSSLVVTFTPSSVSFAFLNAIEVVSVPDDLITDDASPTPGKFQGLLSQALETTWRVNMGGPMVTFENDTLWRTWVPDQDFLVNKNLAKDVSNVAAVQYAEGFATADTAPRTVYGTLTEMNSADDPNSNFNVTWEFKVDSGFQYLVRFHFCDIVSKALNQLYFNVYVDSLNVAQDLDLSTITVNVLAAAYYLDYVTTSVANDKLRISIGPSSVNNAYPNAILNGLEIMKMNNTDGNLGGAGGVVAS…	832	1	0	1	0	Yes
	Fragaria vesca	FvH4_5g14520.t1	FvH4_5g14520	MGRVTNGASSHVPPQLSPFSLLFLLFLFTFFTNLMHIVSAKGHSHSNSGTLTFTPSDNFLIDCGAPQEAKLPDGRTFKSDRETADLLSTNEDIKASADSINANVSSSVPPDSKVLFQTARIFSEDSLYTFHINQPGRHWIRLYFYPLPHQTYNLSDAVFSVQTDKYVLLHDFSASDKATLVFKEYLFNVSDTRFSLHFKPKKKSIAFVNAIEVVSAPDAIFNDSATTLPISNDFNGLQDFAFQIRYRLNVGGPLITPQNDTLQRTWEPDTAYNAFPQGSQNVSVAPNIVKYPNSGANSLIAPNWIYATAQHMQDSLTNNQNFNLSWKLSVEEDFSYLIRLHFCDILSKTLNNLYFNVYINGMVAVSNLDLSSLTGGLATAFYKDFLLNSTAVSILNNTI…	892	1	0	1	0	Yes
	Fragaria vesca	FvH4_7g30170.t1	FvH4_7g30170	MDNFHFLSLTLLSLLHFSASFTPSDNYLLNCGSSSNASLFNRVFLGDSNSGSGFVSPARSISVTNKSPPQTSPSLYNTARVFTTTSSYSFSIKKIGTHLVRFHFSPFSAQGFDLRSANYTISVNLLVIFTHAHVNGTVIREYIIKSETNVLEIVFSPLGNSGFGYVNAIEVFTAPDDLILDYGVKLVSDNVDEYRNLSSQVLETIHRINVGGSNLTPFNDTLWRFWVPDEEYLVLKSAAKRASTTHVPNYQSGGATREIAPENVYMTAQEMNKDNSTVAEMFNITWKFPVAFGGAPHLVRLHFCDIVSKSLNLLYFDVYINGYAAYRDVDLSVMASNELASPVYIDFVVDSDDSGVIEVSVGPSDISSPMRSNAILNGAEIMRMVNVSNLHAQNVSTAS…	829	1	0	1	0	Yes
	Fragaria vesca	FvH4_6g02670.t1	FvH4_6g02670	MSTGTDIVFFLAFVSAFLSFGLNAAGPDAGPASLMLGCGSDNEAKDADGRTWLPDSKFVSGSNSNQVQAQYQDPALTSEVPYMKARVFTSNTTYKLPAKSKQRYFLRLHFYPSNYGSYNAEQAFFSVVANGVTLLKNFSASITCTATTQAYLIREYALAPLTQDGLEITFAVNTGFAFVNGIELVPIPDDLFEKAAFVGGKADDSIDSKSLNLQTVYRLNVGGSFIGPAKDSGSLGRAWYDDNAYIFGANVGVENVADNNTRIEYKDIPDYSAPVDVYTTTRSMGPDKDININSNLTWVFNQVDVKYMYIVRLHFCDTVFTKPNQVVFTVYINNKTAEPEADVIGWSGGVNKAVYKDYATLLDEKSGGDLWLALHPNPDTMPQYYDSLLNGVEIFKMET…	878	1	0	1	0	Yes
	Fragaria vesca	FvH4_4g19690.t1	FvH4_4g19690	MISNTRVLFSLILLSLSTIQVLSADSNSSNPYILSCGSSKGGTDSDGRKWSSDSQFISGNSTTAKAQYQDPSLPSEIPYMSARIFSSSCSFKFSVSPKQRHWLRLHFYPSSYNNLDKSNSYFDVTANGFTLLKNFSASITAQALTQAYIVKEFSLIPIESGNLNITFTPSSSHNNSYAFVNGIEVIPMPELFQTANLVGFNDKTIDVQSSTLQTMFRLNVGGQYVGPANDSAGLSRTWYDDSPYLFGAAFGVTSQAEKNVTIQYSKNVSDSFAPVDVYKTARSMGPDSKVNSNYNLTWVFQVDANFTYVVRFHFCELYLTKVNQRVFDIYVNNQTAQQDADVIIWAGKIGVPVYKDYAAYVKDQTGDDELWVALHPTVSMKPQYYDAILNGLEIFKIND…	860	1	0	1	0	Yes
	Fragaria vesca	FvH4_7g21500.t3	FvH4_7g21500	MGYSDGLLLICILCVSSLSSIVYASFHPQDRFFIDCGGSNALVLDDGRVFEPESGNPHVTLSSHTHDVVSVIDEKALSKSNRSVLYSTAQVFRVTSTYSFRTKQIGRHWIRLHLYPIQNPHFNLKSAVFSVVANGITLLHGFSFSKVRKVSRLVKEYVVEVDGKDSKKLVLTFSPWNGSVAFINAIEVVSVPGEQFPSTNITAVPLEPGIEIPSHVAFETAYRINMGGPHITPKNDTLWRTWEPDQAFLVNAASARNVTANPRSIKYPDGVSVEIAPNWVYATAQEMADANVLNQKFNISWGFKVENGFSYLIRLHFCDIVSTSLNNLLFNVYVNQLSALDCFDISSRTMSLSAAYFIDFVTNVSMGSDRILVQIGPPMLTGLSSNAILNGLEIMKMSN…	848	1	0	1	0	Yes
	Fragaria vesca	FvH4_6g46580.t1	FvH4_6g46580	MKPIITLLYLSLFFITLFLTGQSQPYTPVDNITLACGNSGQPTSNDLLRTWTGDVNSKFTPIGNASESITAPRSSTASQVPYTNARLSRSEFTYTIPLSPGQKFIRLHFNPDTYNNNFQRSNSLFSVTAAGFTLLKDFNASVTADANGGSPLVKEFCVNIETGQRLNITFTPSKDAYAFINGIEVVSMPTSFYYTSSPNFIDTSASSYPIRNDTALEMVYRINVGGGPIAQDEDTGMYRNWDSADDKYLDDLSGKFSVLPQNNTIELNFVRVPEYSAPKRVYTTGRSMGMNTTINKSYNLTWIFPLDPKFYYLVRLHFCEFESDITESSDRAFQIFLANQTAEQLADVIVWSGANGNPVYRDYVVGMFMPPVGSEKKVNLYLVLAALQRDSYTRYNDAI…	876	1	0	1	0	Yes
	Fragaria vesca	FvH4_6g46570.t1	FvH4_6g46570	MKLILAPLYPSSLFLLFVSLLVAGQPYTPTDEINLNCGSSDDVVYESQTWNGDINSKLSPIEVGSASKVMDAPRSSSTAGQVPYTTARLSRSEFTYRIPVSPGQKFIRLYFYPASYKAVNANFDRSKSLFSVKLGGYNYTFLKDFNASVQADADYFETMIREFCINIDPERHILNITFTPSNDGYAFINGIEIMSMPAFLYYTALQDDGPKAVTGNRYPVENNTALEMMYRINVGGGVLSPSEDTGMYRTWDATDEMYLDKSSREFSIVPHVNNVHLKFGNISNYTAPEEVYKTGRSMGLNKTINKSYNLTWVFGVHPQFSYLVRLHFCEIVPYITMEGGRRFQIFIANETAERGADIIQWSGGNGVPVYKDYIVFVPRVPNTKTDLVEFSVALQAGED…	885	1	0	1	0	Yes
	Fragaria vesca	FvH4_6g46610.t1	FvH4_6g46610	MLVIPYHKQSSFPCFQLHPHPLIFHLTLPTMKPITTPLYLSLFFITLFLTGQSQPYTPVDNITLACGNSGQPTNDLLRTWTGDVNSKFTPIGNASESITAPMSSTASQVPYTKARLSRSEFTYTIPLSPGQKFIRLHFNPDTYNNNFQRSNSLFSVTAAGFTLLKDFNASVTADASGGSPLVKEFCVNIETGQRLDITFTPSKDAYAFINGIEVVSMPTGFYYTSSPNFIDTSASSYPIRNDTALEMVYRINVGGGPIAPDEDTGMYRNWDSADDKYLDYLSKQFSVLPQNNTIELNFLTVPEYSAPKRVYTTGRSMGMNTTINKSYNLTWIFPLDPKFYYLVRLHFCEFESDITEVGDRAFQIFIANQTAERLADVIVWSGANGNPVYRDYVVGMFKP…	864	1	0	1	0	Yes
	Fragaria vesca	FvH4_6g46680.t1	FvH4_6g46680	MEPILIPLHLSLFLHILTLLEAGVLSPPIYTPVDDITLDYGNLGQHSNNYDSRIWSGDINSTFSPIQDGESNMTSQSRKAPPSVSQFASQVPYTTARLSYSEFTYNIPLSPGKKFVRLHFNPASYPDFQSSNSLFSVTASDYILLKDFRAYNTADDATPLMREFCVNIETEHSLNITFTPSKDAYVFINGIEIVSMPTNLYTTSVRSIGSNSPYSVKSRKALDMVYRINVGGKAINTTEDTGVYRKWEAADDMYLDGLSKKYSVLAQNDTIELKFVETPEYSAPKEVYNTGRSMWMNKTVNYNLTWSFPVDSNFSYLVRLHFCEFESDVTKIGERVSVIYIANQTAEQGADIILWSGGNGIPTYRDYMLAMIDPGSQKKINLSISFQALHADLSSEYRD…	827	1	0	1	0	Yes
	Fragaria vesca	FvH4_6g46620.t1	FvH4_6g46620	MIPVLGPLCLCLLLHIVAQLVAGDSQLIYTPVEDITIACGESGTQISKFDNRTWNTDINSEFFPMEQDQVGNSTSQVRKAPSSSFTGRVPYTTARLSHSEFTYTFTLTTGQKFIRLYFYHASYADFDRSKALFSVKAGGYTLLQDFNASATVDASGVETIYKEFCLNIYGGDQSLNITFIPSKAEQAYAFINGIEIVSMPTYLYYTAPQSNGPAYIGEEGNFPIGENTAMEMFYRINIGGSPVSSNQDTGMYRNWDGEDETYLDESSRNITVSPSNPSIQLKFGRIPEYSAPKEVYKTGRSIDTNKTNNRSYNLTWEFHVDSNYPYLVRLHFCEIEIFKIGGERTFVIYIGNQAVDTADIVGWSGGNGIPVYRDYVVALSDLGRQKKVSLFITLQAFQM…	841	1	0	1	0	Yes
	Fragaria vesca	FvH4_7g20830.t1	FvH4_7g20830	MMRGGTVRLLIWVSSALCLIFGSLGFDPVDNFLIDCGSSTNQTVGTRVFLPDESYSTILSAPQKIIAKTTSNSSSSIDSAVFQTALIFTEPSRYTFPIRKQGRHWVRLYFSPFVHNSYNMSQAKFSVSAQSFTLLKDCQIESDFLIKEYILNVTSSSLVLTITPSSNSFAFVNALEVVLLPDELIPKGARAIGLKETEQSLSQLALETVWRVNMGNVTVSPQNDTLWRFWDSDYSYLRYEGVATYVSKPEAVKFSASVTKYIAPSSVYGTATMLDTTKESRMIANLTWNFDVDPGFKYLVRFHFCDMTSKDADKVMFKVFINDLSVSSSLDLKNLTSNVLGRPYFMDVIMRASDSPKMNVSVGPYSTDGAYLYPITILNGLEIMKVSNSRSSLDVSLSS…	814	1	0	1	0	Yes
	Fragaria vesca	FvH4_6g46640.t1	FvH4_6g46640	MVAGDSSATYSRVANVSIACGTNFTAEINSEGWSGDVNTKFTPIGSTTYGTSPNYSSGYLEWPYQGVRLSHSEFTYRFNLTAGQKFIRFYFYPASYTNFNRSKALFSVKAGDFTLLDNFNASATADASGVATLYKEFCLNIHEEQSLKTFNITFSPSKDAYAFINGIQVMEMPTNLYYSAAESAGYRYVGGSQLKYRIENSTALQTLYRLDIGGVNGGGEIGIRFGGKTYFVSYEVLNVWNSSDEVYLDALSETISVQSYNDRIQLNFFKAPAYSAEGEIYRSGRSLGMKKYINKSYNLTWTFPVDSSFHYLLRLHFCEFEPGITQSGDRTFQIIIENQAVEEEADIIEWTGGNGIPVYRDYVVYMSGPENKMKSSYNDALLNGLEILKLFGSNVSYTA…	814	1	0	1	0	Yes
	Fragaria vesca	FvH4_1g16861.t1	FvH4_1g16861	MEFFQKCRIHVHILLLFLLLFSNLHSLSFADNYYINCGSDANVSLTTGQNFVAESKSGSSFSKSNAIADTNQLSASLSALYQTARASSDPFYYEFKVTVGTYLVRLHFLAFFSTSSNLSAAVFDVLDSTKFTLLNNFSAKSSTSSPLIKEFFLRIDSTESFRLYFTPRASSLAFVNAIEFFAVPPDFTNFIPENFTSNNSPLQTIYRVNVGGPSNNDTLWRSWETDDTYLLDPNSAKETSKDWVYLTAKAMNINASRPANSSNITWSLRVRANARHIVRAHFCDIVGSAPGNVIFNLYSNGNIRKEVGRAPLSSVPFYYDFVVNSSASELINISIRPRNDSAEPNAFLNGLEILEIMEGKGSIPHVEVPKKNIVAVVVGSVLGGLSLICILVAGFVFRL…	804	1	0	1	0	Yes
	Fragaria vesca	FvH4_1g16860.t1	FvH4_1g16860	MLLVFLLHFSNLHILSFADDYKINCGSDANVSLIADQNFVGESKSGSSFSKSNTIAHTNQLPALYQTARVYSDPFYYEFKVTTGTYLVRLHFLAFSSTSSNLSAAVFDVLDSTKFILLNNFSAKSSTSSPLIKEFFLRIDSTESFRLYFTPRASSLAFVNAIEFFAVPPDFTNFIPENFTSNNSPLQTIYRVNVGGPLNNDTLWRSWETDDTYLLDPNSAKESKKGTLSRDHVGEINGFVLSNKYVAPDGVYLTAKAMNITASRPANSSNITWSLKVSGNARHIVRAHFCDIVGLATGNILFDLYSNSNFRKEIGWIDLSVPFYYDFVVNSSASELINISIRPRNDSVEKNAFLNGLEILEIMEGKGSIPHVKVPMKNIVAVVVGSVLGGLFLICIVIA…	802	1	0	0	1	Yes
	Fragaria vesca	FvH4_4g29510.t1	FvH4_4g29510	MVIDCGPSSTTLSNKVGFLKPVSPLSTADDESNDGASSHIPGPILFQTDYTYVCIVPPGPKIIQFQFYPPSLGSTNESKALFTISAGKYTLLKTSASSCSIGSQGQIQHAIREFYINVDDGRLNVTFTPSSTPGAYAFVNKIKVVPVPTSLYVRGNDEDPLQIRLLGHNPNDQQLYILNNSRALETMYRVNIGGPFISPDLDGSEMMRTWSTDKSYMSINEEVDTDILQSKIKIKYSAEVPAYTAPVKVYTTTRASYVNGGNTSWSFPLDPGFYYLIRLHFCEINKKIKLGERVFKVYINYQTAEGHADVFEWSNGAGFPVHRDYVVDYASGHSNSTQNLVVAIEGINSELDDHQGILNGLEIFKISDKNNNLAGAHPFGFEVDQYRNIPTLTATLFRR…	791	1	0	1	0	Yes
	Diphasiastrum complanatum	Dicom.03G069400.1	Dicom.03G069400	MKQLCARPISLRFLLSVLLCLIHPYQVLSQSQYSPKDRYAIDCGATSNSTVNDISWQADTNSPYISSGILASTNVQNSLLPSIAPFLTARIFTHDSTYTFPVSEGRHWIRLYFYPFAYQNYTPDSSIFSVIADKYLLLSNLSVARDTNSSNQAYILKEYSINVSSKSLSITFTPSKTPGSYAFINGLEIESMPDDSFADDAILVGHGVPSQFGIPNLALQTMFRVNVGGEFVGPANDSGEARRWVPDNTFIRGAATGAIPPYVFDITYTSTVPSYIAPISVYGTARVMGGSNSVNPNFNLTWDFPIDLNYTYYVRLHFCEIVYTSNYQRIFNVYINNQTALVGLDILAKVPSANMPYYVDFAAPMLQGDSVLRVQIGPTPNSGAQNNDAILNGLEILKL…	870	1	0	1	0	Yes
	Diphasiastrum complanatum	Dicom.04G046400.1	Dicom.04G046400	MHPVLICQILFLLLRLGMVRSDGQWTPKDNYLIDCGATRNSTVDGRLWQADDPSSFVSAGLLASTIIQNSDLPSAIYLTGRFFTSQTAYTFAVSPGRHWIRLHFYPFSYMSFNPATSNFSVLADQYVLMADFSPALELNSTKKTYLVKEYTINSISNKISINFVPSAIAANAYAFVNGIEVVSMPDDSFIDDNILLGRGLPVQFGLAGVAMETMYRINVGGQAVNPANDSGQARTWLPDNTFLLGAALGVIPPYVNTIQYTSTLPEYIAPPSVYGTARTMGVSNIVNSMFNLTWIFPVDPSYTYYVRFHFCEIVYSALYQRIFNVYINNETAYRGLDLLAKVPSADVPFYLDVAAPMLTQGSSTMRVQIGPTPGSSAEFHEAILNGLEIMKMNNSQGSL…	865	1	0	1	0	Yes
	Diphasiastrum complanatum	Dicom.04G045800.1	Dicom.04G045800	MHPVLICQILFLLLRLGMVRSDGQWTPKDNYLIDCGATRNSTVDGRLWQADDPSSFVSAGLLASTIIQNSDLPSAIYLTGRFFTSQTAYTFAVSPGRHWIRLHFYPFSYMSFNPATSNFSVLADQYVLMADFSPALELNSTKKTYLVKEYTINSISNKISINFVPSAIAANAYAFVNGIEVVSMPDDSFIDDNILLGRGLPVQFGLAGVAMETMYRINVGGQAVNPANDSGQARTWLPDNTFLLGAALGVIPPYVNTIQYTSTLPEYIAPPSVYGTARTMGVSNIVNSMFNLTWIFPVDPSYTYYVRFHFCEIVYSALYQRIFNVYINNETAYRGLDLLAKVPSADVPFYLDVAAPMLTQGSSTMRVQIGPTPGSSAEFHEAILNGLEIMKMNNSQGSL…	865	1	0	1	0	Yes
	Diphasiastrum complanatum	Dicom.08G044900.1	Dicom.08G044900	MLLPTASLVCVSVLLIQYCLVFCQSDWQPKDVYRVDCGATSNVTVNGEVWQADANTKIVTGGVLASTSSQNSLLPTDAPFLLSARIFTTASQYTFPVTPGRHWIRLYFYPFSFQNFNANMALFTVLADGYVLLSNLSIVGEMKATKKSYVMKEYTINVKSSSLSISFVPKTAPNSYAFINALEVESMPEDNFADDAILVGHGVPSQFGLPGIALQTMYRVNVGGQMVSPANDTGEDRSWIPDSSFILGAATGAIPPYVFNIQYTSTLPPYIAPPSVYGTARTMGVSKVINSNFNLTWLFPLDLQFTYYIRLHFCEIVYTSVYQRIFNVYINNQTAIEGLDILAKVTAANTPYYLDFVAPMLQGDNRLWLQIGPTVNSGAEFNDSILNGLEILKMNNSDG…	872	1	0	1	0	Yes
	Diphasiastrum complanatum	Dicom.08G044800.1	Dicom.08G044800	MLLRAASLVCVSVLLIQYCHVLNCQSDWKPKDVYRVDCGATSNTTVNGEVWQADGNNKIVTGGVLASTSSQNSLLPPDAPFLLSARIFTAASQYTFSVSPGRHWIRLYFYPFSFQNFDANSAIFTVLADGYVLLSNLSVVGEMNATKKPYLMEEYTINVKSSSLSISFVPSTAPNSYAFISALEVESMPEDSFADDGILVGPGIISQFGLPRIALQTMYRVNVGGQLVSPANDTGEDRSWIPDSTFIFGAATGAIPPYVFNIQYTSTLPPYIAPPSVYGTARTMGVSNVINSNFNLTWLFPVDLHFNYYIRLHFCEIVYTSIYQRIFNIYINNQTAIEGFDILAKVAAADTPYYVDFAVPMLQGDNRIWLQIGPTPNSGSQFNDAILNGLEILKMNNSD…	874	1	0	1	0	Yes
	Diphasiastrum complanatum	Dicom.09G096100.1	Dicom.09G096100	MVKDCRPVMIFLMQPSPPYHLLPIFTCLLLWALSALAQKGWTPTDVLFIACGATGNSSVGDRIWQGDGDGGSFVAGGLPVFTTVQNANLPSSIPYLKARVFTSATNYTIPISAGRHWVRFHFYPFTYGNFNPVLSLFTVIVDEHLILKNISVATEIKASDSQKPFLVKEYSINSTGTSLTITVYPQNNSYAFINGIEVVSMPQDAYKDDANLLSTNTVQKLGVDSAALQTLYRVNVGGQAVSADNDSGQMRTWLPDSSFIAGAVTGAIPAYAISDIKYTSRTPEYIAPQSVYGTARTMGVSNTVNPNFNLTWSFPVDDGYFYFVRLHLCEIVYNMSYQRVFNIYINNRTAFNGLDIIEVAPKDTAYYLDFAVPMINGVSTLRIQVGPTPNADSQYKDAI…	896	1	0	1	0	Yes
	Diphasiastrum complanatum	Dicom.18G052200.1	Dicom.18G052200	MQVFNIDDAASVCELGLPLLTIKPLSVPTLQPSAILLLLLRCPLCWISCLLLSLQPRVAQSQWTPRDALFINCGSFQNMTINGRHFLSDEGTYVSGGVAVSISHNQSTNGLSKEYLTARIFTTSTSYQVPIMTGMHWIRLYFYPFDSGIFNIHSSVFSVTVEEYLMLGNLNVVAEINDDIGSDTSFILKEYCVNATRNFVSIIFTPSKPNETFAFINVIEIVPVPDKAYQLDNPIFVSDHKKIERELGVTTNALQTMYRLNVAGPSVEQAEDSGQLRRWATDNAFIRGSVLSMIVRGNITAISYSRQVPEYIAPRPVYSNARIVDNSNSNHMTWIFPVDIGYSYLVRLHLCELIFHEAQQRMFNVYLNNLTAYLGLDILAFARKDSPYFLDFVIRVLEE…	883	1	0	1	0	Yes
	Diphasiastrum complanatum	Dicom.18G053100.1	Dicom.18G053100	MQVFNIDDAASVCELGLPLLTIKPLSVPTLQPSAILLLLLRCPLYWISCLLLSLQPRVAQSQWTPRDALFINCGSFQNMTINGQHFLSDEGTYVSGGVAVSISHNQSTNGLSEEYLTARIFTTSTSYHVPIMTGMHWIRLYFYPFDSGIFNIHSSVFSVTVEEYLMLGNLNVVAEINDDIGSDTSFILKEYCVNATRNFVSIIFTPSKPNETFAFINVIEIVPVPDKAYQLDNPIFVSDHKKIERELGVTTNALQTMYRLNVAGPSVEQAEDSGQLRRWATDNAFIRGSVLGMIVRGNITAISYSRQVPEYIAPRPVYSNARIVDNSNSNHMTWIFPVDIGYSYLVRLHLCELIFHEAQQRMFNVYLNNLTAYLGLDILAFVRKDSPYFLDFVIRVLEE…	880	1	0	1	0	Yes
	Diphasiastrum complanatum	Dicom.19G051200.1	Dicom.19G051200	MQVASVFELGLPLLMIKPLFATTLQPFALLLLLLRCPLCWISCLLLSLQPSIFAQAQWTPKDALFINCGSFENMTIHGRLFISDEGTYVSGGVAVSTSYNHGQRTNVISEEYLTVRIFTTSTSYHVPINAGMHWIRLYFYPFDSEIFNTHSLLFSVKVDEYLMLGNSDIIAEIDDDRGSDTSVVVKEYCVNATKNFVSITFTPSNPNDTFAFINVIEIVSMPEKAYHSDKPIFVSDHSNIKREWGMTTNYALQTMYRLNVGGPSIEPAGDSGQLRRWDTDNEFIRGPSFGKIAQDKIANINYSCQVPEYIAPPCVYSYARIANNSNSNLTWTFPVDVGYSYLIRLHLCELMFQKVQQRMFSVYLNNQTAYLGLDIMAFVPKDSAYYQDFVIRVPKGPSV…	879	1	0	1	0	Yes
	Selaginella moellendorffii	Smo76106	Smo76106	MRIDRGNRPISRPDHPLFFFIVLASFLALLGRSSAQWKPQDVFRISCGESRSDIDGNGLEWTPDAENPRLVAGGTPTNSTRGTSGTSVPYRAARVFTSPASYSFSISPGRHWVRLHFAPLADASSRARFSVAIGSRLLVANSSIAEDIAAGNGSSPVVREFTIHTSGTAVAVTLTPSASFIAFVSGIELISMARDALSPSVVEISPEASESRQVEIAGILARTLYRLNVGGDLIAPGNDSSSQARTWLPDEPFLQGVARGVPVPPAVPDIVYPATVPEYIAPRGVYGTARSLGGSNTVTNAFNISWAFSVAPGYAHYVRLHFAELVYSSPMQRIFSVYINNRTAIRALDLIQQTGAANTPYYRDFLVLPVDGLANLRLQVGPLTGSNSQVQDAILNGVE…	881	1	0	1	0	Yes
	Amborella trichopoda	AmTrH1.09G075000.1	AmTrH1.09G075000	MGGPKITPWNDTMWRTWIPDTEYLFLKSSATPIFYTGPIHYSAQLTKEIAPEKVFSTAQHMVHLGIISQKFNLTWVFTVDPTFQYMVRFHFCDILNGSPNNLYFNVYINDFLAIQDLDLSTVTVQTLAAPYYADFVADAIKSEATLRVSVGLSESNNLWSNDAMLNGLEIMKLSANPIGVSHGGSNNRLGIILGSVLGGLFVLSLLLVAVLLVSKKRRPKKEESVKWTPLPIDGGKSFSIGTNTTCPARNLNFGLSISFSEIQFATCNFDEQFVIGVGGFGKVFKGVLRDGTKVAVKRASTGSKQGVSEFQTEVKLLSSIRHRHLVSLIGYCEEQAEMILVYEYMENGSLNNHLYDDDLPALSWKHRLEICIGAARALHYLHTGSSKKIIHRDVKSANI…	609	1	0	1	0	Yes
	Amborella trichopoda	AmTrH1.06G001800.1	AmTrH1.06G001800	MMTITSGLAAAATTTTIYSLYLLLFMSFFSGSSGKNYAPSDAILVNCGSSSDGVDADGRSWKGDVHGSRYTLDSENTVPARAETQDPSLPSTIPYMSARIFSSRSTYEFSVTPGRHWVRLHFYPSSYSGLSPDDALFSVEASGGFMLLRNFSASITATALTQAYIIREFSVNVTGKSLSLTFEPSVKHKSAYAFVNGIEIVSMPDIYVSSSELPSLVGFTHQTVDPSTSALQTMFRLNVGGQYIAAGNDTGMSRTWYDDTPYIYGAGVGVTYSADPDVKIRYLDSIPEYTAPVDVYSTARSMGPDSRVNVNTNLTWVFQVDSNFTYIVRLHFCELQLTKINQRVFDIFLNNKTAEGAADVLAWAESRAVPVHKDYAVYLSDEPGVDYLWVALHPNQAAH…	883	1	0	1	0	Yes
	Amborella trichopoda	AmTrH1.02G002800.1	AmTrH1.02G002800	MGVFWLISVVVLSLLIRNGEAQVNSFLIDCGANSTTNVSGRKWIGDLTTQNLTVNPPGVAASAMSVSSNSRYSNLYKTARIFTSSANYTFGIIPGNYFIRLHFYPFQYENYSLNTSTFSITANGLRLLSQFSPSDEIFNKNSYLQSVNNSALPIFSLIKEYYVNTESSELSLQFVAVDGSFSFVNAIEIVAITNPLFSQTVTKVSSGESNVSFDVTNGGLETMYRLNVGGPEIFSENDLELYRNWELDTNYMFAQNSGPVMTNSSSISYQSLNDSLLAPLEVYESARGMQDNASLEKRANMSWKFSIDPDFQYLVRLHFCELKYNTSNQRIFKIYINNETASDNFDIAARAGGQNKAYHQDYSDTIPSHIDTLWVQLGTDPASGAFDLDAILNGLEIFK…	915	1	0	1	0	Yes
	Amborella trichopoda	AmTrH1.08G141400.1	AmTrH1.08G141400	MSSPKRKSMLSTLYFSLLIVVSLSFFLFCLTSAASDSFIPKDVILLDCGTDSDSNDADNRHWTGDANSRFAPASQNTLPVQASNQDTSLPSKTPYMTARIFNSNFTYTFPVTPGRHWVRLYFYPSDYKPHNSTAALFSVTSGPFSLLHNFSASAAALSGNLAYIIREFSLNATDTSLNLTFSRMLDVSGSYAFINGIEIFSMPVDLLSVVAPFITTPQSLPVASPFDSLQTMYRLNVGGQYISPNQDSNLSRIWYDDTPYIYGAAYGVTFDKDPNVTINYTSITPAYIAPVDVYASARAMGPIWEVNLNFNLTWIFPVDPGFYYVVRLHFCEIQSEITVVNQRVFEIFLNNQTAEKMADVIAWSHGLGIPVYKDYIVYVPNQETSNSQTDLWVALRPYT…	899	1	0	1	0	Yes
	Amborella trichopoda	AmTrH1.09G074800.1	AmTrH1.09G074800	MEKLQSLLLCVWFLPLSLAFNPIDNFLINCGSTSNTTVDRRVFVHDQYFSHSDSVSANSQPGLYNSARVSTLPFFYTFKVSSHGFHMLRLHFSPFRDRKYDLGLSVFSVSTLGFELLHDFRPPTNSTVVFKEYIIPVKSDTLVLNFLPSAENSDPNSANYAFVNAIELFSLPNDFIPDSVSMVPSRRRLSNLPDQALETVYRINMGGPKITPWNDTMWRTWIPDTEYLFLKSSANPIVYTGPIHYSGLLTKEIAPEKVYSTAQHMVQLGIVSQKFNLTWVFTVDPTFQYMVRFHFCDILSRSLNNLYFNVYINDFLAIPVLDLSTVTVQTLATPYYADSVADADESEGTLRVSVGLSEDNNLRSKDAILNGLEIMKLIANPIGVSHGGSNTRLGIILGS…	813	1	0	1	0	Yes
	Amborella trichopoda	AmTrH1.04G033700.1	AmTrH1.04G033700	MGHSLLVLFSFSLFFSSSFAQTLTFSPSDEFYINSGSSESLKLDGGRVFISDSEASSYLSTKDDIQVSSPAVNAPSSLYSSARIFVEQSIYRFKVVDKGWHWIRLYFYPLENEQFALTDAVFSVTTDDIVLLHNFNIDNSTKWVMKEFLVNATTDHLSVIFNPLRNSVAFINGVEVVSAPKTLISDVVSGISPVGDFPGISQHTLQALYRINIGGPEISPENDTLGRTWLPDKSFLWVKQIAKSVKISPAAISYTETVSPLIAPNWVYASALELSPMIRHRFNLTWGFSVDPGFGYLVRLHFCDIISQALNSLYFNVYINGYPAVTGLDLSTLALDLAVPYYKDFMVNASIAMSRIIVQVGPMSPDPSGSDEPEPNALLNGLEIMKISNSFGSLDGEFS…	802	1	0	1	0	Yes
	Amborella trichopoda	AmTrH1.08G077500.1	AmTrH1.08G077500	MVYFPFLMAKTIREAGSFLLLFGVVFLFSLSTRSLSFTPVDNYLIDCGSSANTTIDGRVFVADDRNSFDVIAPSDILASTSLNSLSSALYSTARVLTGPSSYSFSIQKQGYHWIRLYFFPFVAQNYNLKTAIFTVSAEKIVLLQDFQPPSDSSILKEYLINVTSDRLVLTFRPSIQSPLAFINAIEVISAPDELIHASARTVLPVGSFNTLSEQAFETMFRVNIGGPMVTPANDTLGRTWIPDQGFLLEKSTAKSKSFTGNLNYRRGGATQDTAPDAVYSTAEEMNSANVANTNFNITWNFTVDPNFTYFLRMHFCDIVSTALNLLYFNVYIGDWSASRDLDLSALTSSLASPYFIDFVTPVTDKSSSSMRVSIGPSSIPGVDPNAILNGLEIMKMNNS…	850	1	0	1	0	Yes
	Amborella trichopoda	AmTrH1.02G210900.1	AmTrH1.02G210900	MDTQIRMVMVVVVVVVAVVAGTMEAAIGSVARFEPADSYLLDCGAQGGSTKADDGRIFKSDTQSTSFLSTPEDIQASANGNASSPLYQSARIFTEQSTYTFFVSQPGRHWVRLYFLPIHHPYYNLSDAVFSVTTDRIVLLHNFAARNVATPVFKEYLVNLTSESVSLTFTPTTTSIAFINAIEIVSAPDALILDDASALTPVGADFGGLSQYALEVVHRLNVGGPLITTKNDTLSRTWAPDSPFLAIPSAARNVSVSPGIITYPEGVSPLLAPNWVYASAQEMAESGVAAPNFNITWELPVDTSFSYLLRLHFCDIVSKSLNDLYFNVYVNGRMATSGLDLSTLTSALAVPYYKDLVVNASALTRPGNMLRVQVGPMGEGSTGGTPNAILNGLEVMKMS…	857	1	0	1	0	Yes
	Amborella trichopoda	AmTrH1.02G120300.1	AmTrH1.02G120300	MEMKLGSFDLSSMARILLVLCVLMVSKSTGTFFPIDNYLLACGSSQNVSSQGQVFVPDSSPSSLLQLNKGITVNSSSTAPSPIYQSARVFTESSTYKFDINQKGRHFVRLYLCPLSHPSYNLKSATFTVITDEFVLLSNFTFKNQTTNYLFKEYLINVTSDTLYLHFAPSNNSVSFVNGIEVVSVPDELIPDQALALNPFTSFNGLSGLALETVFRLNMGGPIIIPGNDTLGRRWENDRSYLHVKNSAQNYSVNPSIIKYQTGVTPETAPNWVYATAERMGDANVVNDIFNITWVFTVDPEFMYFVRLHFCDIVSKAMNELIFNVYVNSVLAMPSFDISEKTGSLNVPYFKDFISNSSTNSSFLYVSVGQDKSNPSDAILNGLEIMKMSNEAKSLDGKF…	843	1	0	1	0	Yes
	Picea abies	MA_10432359g0010	MA_10432359g0010	MAKSLHFDFFLILCISIAGSRAAFTPEDDYLIDCGATNAADLHDGRKFETDGDSSSLLTTSFGGQTITVSTSNATVPSAIYTTARVFTERASYSFKITQKGGHWVRLYFYPIPDKIHDLKSAVFSVTTDKYVLLHEFTFKGTPTPYLFKEYLINVDSDRLPLSFSPANGSLAFVNAIEVVSAPDGLIPERASAIRPLENGDVLSGLALETVYRINMGGPKIDSKEDTLWRVWEPDQKYLEIKNAAQNVSTNPSFINYNALVSKTIAPPVVYATAQTMAVSASNIINPNFNISWTFVVDPDFTYFVRMHFCDIVSKALNLLVFNAYINAQSAIPDFDISSKARGLNVPVYRDFVANASAGSKLVRIQVGPASNLYDNNDVNAILNGLEIMKMSNPAGSLD…	853	1	0	1	0	Yes
	Picea abies	MA_5246g0010	MA_5246g0010	MEVTVCICVLLLLSIYQSKSDGAFTPQDNYLIDCGSKSSITVGRRIFSADTPSSNLSIAANEEIFANTTSSNLQVLSGIYLTARVFTQQSSYTFSIRHQGRHWVRLHFFPFSYQEYNLTSAIFSIATQDFGLLYNFQLQNSSRVMKEYLINVTEDTLVLTFIPSSNSLAFVNAIEVVSVPDSLVSDTAQSVPPSSPYSGLSEHAFETIYRLNMGGPLITPDNDTLGRYWNPDTNFLAGKSFAKNVSISANTVVYQGVITSETAPNLVYATAEEMATANVPNPNFNLSWLFTVDPDYQYFIRMHFCDIVSIALYQLYFNIYINSDKVINDFDISTATKNNLAAAYYIDFVVVNTPAGSKNLSVKVGPALDMTNVDRNAILNGLEIMKMSNSKRSLDGSFS…	839	1	0	1	0	Yes
	Picea abies	MA_44655g0010	MA_44655g0010	MRSLALLLLILCMIVSDSSAFDPVDNYLIDCGSSKNTKLHDGRTFVSDSKSSSMLSADRSIPAQANSGANVPSELYLTARIFTQKSSYNFDINRTGRHWIRLYFYAFPYNEFDLRDAVFSVKTDGFVLLDSFSSGNNSFLFKEYLINATYGRLSLWFSPVSNSVAFVNAIEVVSAPDELISDQALAVDTLKKFNRISDYTLETAYRLRMGGPIINSMNDTLGRTWENDERYLSVSSAAQSVRVDPDTIRFSASKVSPDIAPNSVYATAEQMGDAQVLNPNFNVTWAFSVDASFLYLIRMHFCDIVSSAMNQLYFNVYINDQVAILNLDLSSLTSGLKVPYYKDFVGNASAGSELLYVKIGPSDSSNFPVNAILNGLEIMKMIRKAGKFNRGYSAIGLVP…	858	1	0	1	0	Yes
	Picea abies	MA_10432359g0020	MA_10432359g0020	MARLLHFDFFILCISIAHSWAAFTPADNYLIHCGATNPVNLDDGRRFETEGESSSFLTTSFGDESITVSTSNATVPSALYMTARVITERAFYSFEIKEQGRHWVHNFVLLHDFTFKGTQKPYLFKEYLINVTSNRLPLRFSPAKGSLAFVNAIEVVSAPDELIPERVWAFRPPENGHVLSGLALETVYRINMGGPKINSKEDTLWRVWEPDQKYLEIKTAAQSVSTNPSFIMYNAVVSPEIAPPMVYATAEEISVNESKPNFNISWTFGVDPDFTYFVRMHFCDIVSKSLNRLLFNAYINGQSALRDFDISSKAKSLSVPVYQDFVANASADSKMSILNGLEIMKLSNPAGSLDGPYPVDGNNPMGSKGKNGKTEPIIVSVVGASAALGLLAVGYCLYF…	761	1	0	1	0	Yes
	Picea abies	MA_45223g0010	MA_45223g0010	MSGTVTIFEKREPSSIKLKIHSSTCKICGFVAVSDNYLIDCGGNSNTTLKGRKFVGDSSASNVTFLPVGIPAVTASVNSTAPYADLYRTARIFTTMANYSFNVSSPGRHWVRLHFCPFTFKNYSVNSSFFSVNVGSLQLLSNLSVSDEIADRNADMQFSGSGKPNVVYIMKEYLIDANSSVLVITFVPGSGSFAFINAIEVVSMPKGLFKKSYLMGSSSKNTSLEIDSYSVETMYRLNVGGDSIEPENDSGGLSRAWEEDLYYMYTAAAGAGFNSTSNVSYAFPNESYIAPLEVYETARVMTDNQTAADGFDVYALAGAKDRAIHRDFMNSLGEGINTMWIQLGPDTSTTNTDAILNGLEIFKLSNKNNLAGSPRRIEEAGSPSVKKEKSKILWPAIGA…	843	1	0	1	0	Yes
	Picea abies	MA_21765g0010	MA_21765g0010	MGRARVRPSPVANLALFLGAMSLLWVAPHSQSNGSFIPAEDILLTCGASGNGKDADGRTWVTDQGSKFAPPAASNSLSESASSQSPSLPSTVPYMTARIFTAPATYSVAVSPGRFWLRLYFYPSNYGSHQGSDALFNVVANSYTLLHNFSTLQTANVLNQAYLVREYSINVTSDRLNITFSPKTPSSYAFTMYRLNVGGQNIGPSGDSNLSRTWYDDTFYLYGANNGVTLSNDSAVQYTDSDPDYTAPQDVYRTFRSMTPDSNLNEKINLTWLLAVDAGFTYLVRLHFCEWIYTLSNQRVFNIYVNNQTAEQSFDVIGIDGTVGTAMYRDYASTLPAQSGDRPNPVAAPQVNYQGPGTNVIPSSSSSSSSSKGKGPVIGGVAGGVAVLALVLAVCCFVR…	815	1	0	1	0	Yes
	Picea abies	MA_71280g0010	MA_71280g0010	MDTHWACLLTKMKRVVDPSVFLIYATILISLLDIKISSYVAAQPSQAILLNCGYSGKAPDGDGRIWDGDIRSKFAPSSTNTQQATAANQDPSLPSVIPYMTADVFTGESTYSFPVSGGRHWVRLHFYPSSYNGLDPEDALFTVRAGDYTMLKNFSVSITAQALNQAYIIREFSIADSPGLLNITFIPEKGNNSYAFVNGIEIVSMPDLFNTTANLVGQSVTYNIDSSYTLQTMVRLNVGGQSLSPARDSDLSRTWYDDTPYIFGAASGVTISADPQRKVLYSGSVPEYIAPPEVYNTARSMGPDSSINVKFNLTWLVLVDSGFSYLVRLHFSELIYTRSNQRVFDIFINNQTAQPQFDVIAMTETQNTPIFEDYVVYVQPQSGGTNLWVALHPNPASKP…	888	1	0	1	0	Yes
	Picea abies	MA_10427984g0010	MA_10427984g0010	MGGHFITPDNDTLGRYWDPATSFLALKSFAKNVSIPANTVVYQRVITSETAPNLVYATAEEMATANVINQNFNISWWFTVDPDYQYFIRMHFCDIVSSTLNQLYFNIYINNDNVINDFDISTVTQNTLAAAYYIDFVVVNTPTGSKNLSVKVGPALDMTNVLPNAILNGLEIMKMSNSKRSLDGSFSPNSSIRSNKNSKVGPIVGSVVGVFVALGLLTVIYFFCCPRSHTKLSTITWLPLPLHGGHSETIGRKGSKVSAMNHASSGPSNLGRHFKFAEIQKATKNFDESLILGVGGFGKVFEGMLEDGTKVAVKRGNRSSEQGIAEFRTEIEMLSKLRHRHLVSLIGYCEEHCEMILVYEYMANGPLRSHLYGSDLPPMSWKQRLDICIGAARGLHYLH…	626	1	0	1	0	Yes
	Oryza sativa	LOC_Os06g22810.1	LOC_Os06g22810	MPAARRSGGRLTEEVNMMVALSGRKRRLQAATMVALCFLSSICVSTAQFKPADNYLVDCGSSKSTTLGTRTFAADGAAPVKVDTSLEILAGTSANGVASFDNSALYQTARIFTSPSSYTFPIQKQGRHFVRLYFFAFAYQSYDLSTAKFTVSTQEMLLLSDFQQPDKTAPLFKEYSLNITQDKLIISFKPSNGIAFINAIEVVSVPDDLIGDSAPMVNPMQQYSGLSTQPLETVYRVNMGGPKVTADNDTLSRTWVTDKKYLVNPSVTREVNGGKVNYMKGGGSTPLIAPDIVYSTATELAASNTTNALFNMTWQFDVDSGFSYLIRFHFCDIVSKALNQLYFNAYVGSFYAQHDIDLSIQSMNQLATAIYLDVVLSSNDASNKLSISIGPSTLNNALP…	859	1	0	1	0	Yes
	Oryza sativa	LOC_Os06g03610.1	LOC_Os06g03610	MRRRGRMIPPALLLAAAVAAALATAVSGQGRPVTESGAQTAPTPSTFTPKDNFLIDCGSTSPVTTGGKVYKTDAQSNSLLSAKDAIKVATTDADVPSPLYLTARIFRDEAVYSFPLTVPGWHFVRLYLFPLKNSDFDLTTATFTVSTDTNVLLHSFTAENKPVMKEFLVNATENHLAVKFYPLKGSAAFINAIEVVNAPDELITDMAMGIAPVGEMTGLAEAAYQVVYRINVGGPAIAPDKDTLGRQWDVDAPYVQSKEAVKDVSVPVGNIKFPDGTSKLVAPAQVYASCAKMADAGVGSPSFNMSWKMEVDPAFGYLVRLFFADIVSKSMNDLYFNVFVNGRKAISGLDLSTVTGELSAAYYKDIVVNSSIATDKLSIQVGPMGEDTGRVDALLSGVE…	845	1	0	1	0	Yes
	Oryza sativa	LOC_Os05g06990.1	LOC_Os05g06990	MDSTFRKLKLVLALVGIITWIIGTCNAKFTPADNYLVNCGSTVDATVGQRVFVADNSQSIVLTTPQSQSIAARTTLNSVSGFDNAELFQTARIFTAPSSYSFKMRSSGRHFVRLYFFPFLYQSYDLASSKFKVSTEDVVLIDNFPQPSNSISVVMEYSLNITRDRLILTFVPEGNSTSFVNAIEVVSVPDDLITDSAQLLGVGQYLGLAAQPLQTFHRINVGGPKVTAENDTLARTWFADQSFFRNPTVAQAVTYQERLNYKDGSATQDDAPDSVYNTARRLVGQRNASSTPNMTWEFNVDGRSSYLIRFHFCDIVSKAAFQLYFDVYVYNFSAAKDLDLSAREFGTLAAPFYMDIVLPSSDPSGNLTVSIGPSSLPNATPDGILNGLEIMKMNFSSGS…	842	1	0	1	0	Yes
	Oryza sativa	LOC_Os03g17300.1	LOC_Os03g17300	MATVLEMLVQLAVVVTVLCAAVRAYTPADSYLFLCGTSGNATVDGRTFVGDAGLPASVLMAPQSTEANMPANQVTGAGDDSPALYQSARVFTAPANYAFSAKPGRHFVRLRFFPFRYQSYDLAADAAFNVSVQGVVFVDGYTPKNGTAVVREFSVNITGRALVIAFTPTGKKVAFVNAIEVVSHPDELIGDTAPMVNPRNQSQYTGLTAKALETVHRINMGEPKVTPNNDTLWRTWLPDWTFLHESSFAAHNQVSPAMIKYQSGYATSLTAPSAVYTTVTELNTTAAMVGNTQAQLNLTWKFNAPAVSDYLLRLHLCDIVSKATLGVVFNVYVGQWRVLQDYESSGDTFSLLATPLYKDFVLAASDAAKGTITVSIGSSTATNALPGGFLNGLEIMRIV…	843	1	0	1	0	Yes
	Oryza sativa	LOC_Os03g21540.1	LOC_Os03g21540	MMVSSRFVAVLLLVALAPAARGQGGGGGNSSAPAASPPGPFVPRDNILLDCGATGQANDTDGRLWTGDTGSKYLPANLAAAAATAQDPSVPQVPYLTARFSAAPFTYSFPVGAGRKFLRLHFYPANYSNRNAADALFSVSIPDPNITLLSNFSAYQTALALNFDYLVREFSVNVTASTLDLTFTPEKGHPNAFAFVNGIEVVSSPDLFGSSNPMEVTGDGSGTPFPIDAGTAMQTMYRLNVGGNAISPSKDTGGYRSWEDDTPYIPFASFGVSYANDTNVPINYPDSIPQYVAPADVYSTARSMGPDNNVNLQYNLTWAMQVDAGYQYLVRLHFCEIQSGISKINQRTFDIYINNQTAFSGADVIAWSTGLGIPVYKDFVVFPMGSGPMDLWVDLHPNV…	893	1	0	1	0	Yes
	Oryza sativa	LOC_Os01g56330.1	LOC_Os01g56330	MGSSRFVLLLLLLLAVAACVARGQGGGNSSSAAAPAPAAGAGPFVPRDDILLDCGATGKGNDTDGRVWSGDAGSKYAPASLGSASAAGQDPSVPQVPYLTARVSAAPFTYSFPLGAGRKFLRLHFYPANYSSRDAADARFSVSVPAANVTLLSNFSAYQTATALNFAYIVREFSVNVTTPTMELTFTPEKGHPNAYAFVNGIEVVSSPDLFDISTPNLVTGDGNNQPFPIDAGTALQTMYRLNVGGQAISPSKDTGGYRSWDDDSPYVFGAAFGVSYPKDDNVTIAYPSNVPEYVAPVDVYATARSMGPDKNVNLAYNLTWIMQVDAGFTYLVRLHFCEIQYPITMINQRVFNIYINNQTAFQGADVIAWTNNNGIGSPVYQDFVVTTVGSGAMDLWVA…	896	1	0	1	0	Yes
	Oryza sativa	LOC_Os05g25450.1	LOC_Os05g25450	MMHPSLLATIQWLTLSALLSIAMAADNNSTASAPIFLNCGASGVQPDSYNRSWDGDASSKFAPSVKGNVARASYQDPSLPSPVPYMTARFFTSNYTYSFPVSPGRMFVRLHFYPTNYNGNLDSANAYFGVTTNNLILLDNFNASQTALATSSAYFFREFSVNVTSSSLKLTFAPSTRNGSYAFVNGIEIVPTPDIFTTPTPTSANGGDNVQYGIDPVMGLQTMYRLNVGGQPISPQGDSGFYRSWDNDSPYIYGAAYGVTFSKDGNVTIKYPNTEPNYTAPVAVYATARSMGPTAQINLNYNLTWILPVDAGFTYLLRFHFCEIQYPITKVNQRSFFIYINNQTAQNQMDVIVWSGGIGRTTYTNYVVTTVGSGQTDLWVALHPDLSSKPEYFDAILNG…	881	1	0	1	0	Yes
	Oryza sativa	LOC_Os07g05370.1	LOC_Os07g05370	MKMESFAWLLLILVLFSILEDVRGSKSKPILINCGSDSTTDVDGRRWIGDSSPKNFTLSLPGTVATAPDSDGKETYGDLYKNARIFNASSSYKFIVAAAGSYFLRLHFSQLPTNFSTKESLFDVSANGLKLVSKFNVPAEIYLRNSKINSTSRAIVKEYLLNVTSSNLEIEFSPDAESFAFINAMEIVPVSGNSVFDSVNKVGGYGLKGPFSLGDSAVETMYRICVGCGKIESKEDPGLWRKWDSDENFIFSMSAARAISNSSNISYVSSDDSTSAPLRLYETARVTTESSVMDKKFNVSWSFNVDPDFDYLVRLHFCELEYDKAEQRKFKIYINNKTAAENYDVFAKAGGKNKAFHEDFLDAASPQMDTLWVQLGSESSAGPAATDALLNGMEIFKVS…	849	1	0	1	0	Yes
	Oryza sativa	LOC_Os04g52860.1	LOC_Os04g52860	MRLLALAVASIVLANLHLLGVHGRDLLLSCGSNATVDAGGRRWIGDMAPGLNFTLSSPGIAASQAGSSNGNEIFGLVYHSARFFSTASWYNFSVLPGNYCLRLHFFPYTFGNFSGNDSLFDVTANDFKLVSKFNVSEEIVWRSTVSNSAINAVVKEYFLLVGSRGLQVEFDPSPGSFAFVNAIEVMLTPDNLFNDTVNKVGSAGNGQLPLGLSNRGLETMYRLNVGGHALNSSSDQYLHRPWYTDEAFMFSANAAQIVSNTSSVSYLSNNDSSISPIDVYETARIMSNNMVVDKRFNVSWRFYVHPNFDYLVRLHFCELFYDKPNQRVFKIYINNKTAAEDYDVYVRAGGINKAYHEDYFDNLPQQVDSLWLQLGPDSLTSASGTDPLLNGLEIFKLSR…	844	1	0	1	0	Yes
	Oryza sativa	LOC_Os05g20150.1	LOC_Os05g20150	MASRRHVLIAALIMVGVLEFANADKYKPTESILVNCGSDKEGQDIDGRKWLSDKDSKWLIDGEKSSIMANADFQDPSLPSPVPYMTARVFTKETMYNFSVGEERHWVRLHFYPASYHDLPAENFFFSVSTSTGITLLKNFSVYITAKALSQAYIIREFTLPPSTTGSLSLIFTPTAMNNASYAFVNGIEIISMPNIFSQAAASVDIAGNEVSTTDSSLQTIYRLNVGGSYVAPTNDSGLSRDWYDDTPYIYGAAVGVTYQANDTVQIKYPKNDPDAEYAAPASVYLTSRSMGPDPKVNKNYKLTWVFEVDGNFTYIVRLHFCELLLSKPNQRVFDILINNKTAQSGADVIGWGGQFVPVYKDYATIMPGGAGDKVLWVQLMPNVGSGSEFFDSLLNGLE…	869	1	0	1	0	Yes
	Oryza sativa	LOC_Os05g25350.1	LOC_Os05g25350	MIHPSLLTTIQWVALSTLILITIAADNYSSSSSPIFLNCGASTMQLDINNRSWEGDTRSKFASAMNGIAASATYQDPSLPSLVPYMTSRIFISNYTYSFPISPGRIFVRLYFYPVAYGYYASEDAYFGVKTNNLILLDNFNASQTAQAANYAYILREFSLNVTLGSLDLTFFPSTQNGSYAFVNGIEIVPTPDIFTTRTPTHNTEGNLDPSDIDSMTSFQTMYRLNVGGQAIIPQGDSRFYRSWEDDSPYIYGAAFGVTFGKDSNVTITYPGTMPNYTAPADVYATARSMGPNWQINLNYNLTWILSVDAGFYYLLRFHFCEIQYPITKMNQRSFFIYINNQTVQDQMDVIRWSGGIGMATYADYLIVTVGSGQMDLWVALHPDLSSRPQYYDAILNGL…	841	1	0	1	0	Yes
	Oryza sativa	LOC_Os10g39010.1	LOC_Os10g39010	MAAIVLLLFLVVGLMPVSNGQTTPFSPRFSVYLACGAGGNVVVTSDSPQRTFVPDDGELSGKSARFSNPDASPPSPLYAAARAGTSGFSYRLSYAADAAPDGNTTLVLRLHFFPFASQSGDLLSARFSVSAMGRYVLLPPSFSPPRAGVVREFLLPSDGSGEFDVAFTPESGGLAFVNAIELFPAPQELLWKFPLTAVNTDVSPSHQALETLYRLNVGGPTVTPTGDTMWRTWLPDDSYLSPATVSAVASIQGQIIFDRAQGYTQMVAPDAVYKSQRTTNSTTSNVTWTFAVDGNSSYVVRLHFCAFEELSSVIGEGVDFNVYLMQAMGTRELKAKDYATLSSPTQAFYMDYVAVVPTAGENLTVSIGRAASSDSKKAILNGLEIMKLRAVDMTPASSS…	844	1	0	1	0	Yes
	Oryza sativa	LOC_Os03g55210.1	LOC_Os03g55210	MLSLQKPSKTPFVPASSALFNPESIFLPSHERSPSSCYRPMLLIPTLAKMARSMLGWKRVPLFSILLILSITNIATTYAIASQADRFVPRDNYLLSCGAPAAVQLDDGRTFRSDPDSASFLSTPVDIKITAKNSLASGAPSSQLYLTSRVFSDISTYSFFISQPGHHWIRLHFLPIPDDHYNLTTATFSVSTDDMVLLHDFSFIATPPNPVLREYIVATQGDTLKIIFTPKKDSIAFINAIEVVSAPPSLIPNTTTGMAPQGQLDISNNALQVVYRLNMGGPLVTAFNDTLGRIWLPDAPFLKLQAAANAAWVPPRTIKYPDDKTNTPLIAPANIYSTAQQMASTNTSDARFNITWEMVTEPGFSYFVRLHFCDIVSKALNSLYFNVYINGMMGVLNLD…	892	1	0	1	0	Yes
	Oryza sativa	LOC_Os03g03280.1	LOC_Os03g03280	MLCFEPNKSVVSGRGGIGKCDDPISVHSIVHSTIPVFHHALPSGRCPIFLRVHFPVPDSTHHSTASHSSFPLPSNTTTRTVRTLVRFRLILSWTRQWRHDHASTTASMATVIVILLLLPLLPSTALAAFPYFLACGAASNVSFPGDSPARTFVPDAPFLSSAGRVPAVTSTGSNTIPPLYAAARAAGSGFSYSFADPDTATVNVSRVLRLHFFPFTSSSSVNLSSASFSVSVRDAYTLLSSFSPPRDGVVKEYFVPGDGSGEFRVKFTPDAGSTAFVSAIELFPAPPELLWRRPVKPVGALVDSVDVNAWPQQALETVYRLNVGGSKVTAANDTLWRTWLPDDPYFSSPRGLSQVNSTSTPIIYGTSIGYTREVAPDSVYKTQRAMNMASQQLFLTPGP…	955	1	0	1	0	Yes
	Oryza sativa	LOC_Os05g25370.1	LOC_Os05g25370	MMHPSLLATTQWVTLSTLLSIAIAADNYFSSSSPIFLNCGASAMQLDSNNRSWDGDTSSTFAPSVKGLAARASYQDPSLPSLVPYMTSRIFISNYTYSFPVIPGRMFVRLHFYPVAYGNYASRDAYFGVTTNNLTLLDNFNASQTALAAKYAYILREFSLNVTSGSLDLTFFPSTQNGSYAFVNGIEIVPTPDIFTTLSPIPPTNGNPDPSDIDSMISFQTMYRLNVGGMTISPQGDSMFYRSWENDSPYIYGSAFGVTFSKDSNVTITYPSTMPNYIAPADVYGTARSMGPIAQINLHYSLTWILPVDAGFYYLLRFHFCEIEYPITKVNQRSFFIYINNQTVQEQMDVIVWSGGIGITTYTDYVIVTVGSGQMDLWVALHPDLSSGPEYYDAILNGL…	846	1	0	1	0	Yes
	Oryza sativa	LOC_Os01g06280.1	LOC_Os01g06280	MIKLRSALGVLEILSVLCISLVAAYTPVDNYLISCGSSVDTPVGQRLFVADDSGTVVLTSPASDAVKASPSAVSGLRDDAAMYQSARVFKAPSSYSFRIRDPGRHFVRLHFFPFVYLGYDLATASFKVSTQDAVLLDGFAPAAAARGNASTTTTTATAAAVCEEFLLDVARDTLVVTFVPLAGRLAFVNAIEVVSVPDDLIGAADSSLSTSDSTGQQLNPAVMPLQTVYRVNVGGQAVAPDSDTLWREWTSDQQLLVGPAMTKGVSYNRTPNYLPGQATANDAPAIVYATGRELIIMTNSTDDGMKQMAWQFDVGRSASYLIRFHFCDIVSSVPGRLHMNAYVDSSNAIQDLDLSAIGNGTLAFPYYRDFVLAASTPSGKLAVYVGSTSQKITTPAAIL…	894	1	0	1	0	Yes
LRR-I1	Arabidopsis thaliana	AT1G51910.1	AT1G51910	MKTMNGFLLLSTIAFAVFHLVQAQSQSGFISLDCGLIPKDTTYTEQITNITYISDADYIDSGLTERISDSYKSQLQQQTWTLRSFPEGQRNCYNFNLKANLKYLIRGTFVYGNYDGLNQMPKFDLHIGPNKWTSVILEGVANATIFEIIHVLTQDRLQVCLVKTGQTTPFISSLELRPLNNDTYVTQGGSLMSFARIYFPKTAYFLRYSDDLYDRVWVPFSQNETVSLSTNLPVDTSSNSYNVPQNVANSAIIPAEATHPLNIWWDLQNINAPSYVYMHFAEIQNLKANDIREFNITYNGGQVWESSIRPHNLSITTISSPTALNSSDGFFNFTFTMTTTSTLPPLINALEVYTLVENLLLETYQDEVSAMMNIKKTYGLSKKISWQGDPCSPQIYRWE…	876	1	1	1	0	No
LRR-I2	Arabidopsis thaliana	AT3G21340.1	AT3G21340	MEYHPQAIRLCALIFISFYALLHLVEAQDQKGFISLDCGSLPNEPPYNDPSTGLTYSTDDGFVQSGKTGRIQKAFESIFSKPSLKLRYFPDGFRNCYTLNVTQDTNYLIKAVFVYGNYDGLNNPPSFDLYLGPNLWVTVDMNGRTNGTIQEIIHKTISKSLQVCLVKTGTSSPMINTLELRPLKNNTYNTQSGSLKYFFRYYFSGSGQNIRYPDDVNDRKWYPFFDAKEWTELTTNLNINSSNGYAPPEVVMASASTPISTFGTWNFSWLLPSSTTQFYVYMHFAEIQTLRSLDTREFKVTLNGKLAYERYSPKTLATETIFYSTPQQCEDGTCLLELTKTPKSTLPPLMNALEVFTVIDFPQMETNPDDVAAIKSIQSTYGLSKISWQGDPCVPKQFL…	899	1	1	1	0	No
LRR-I3	Arabidopsis thaliana	AT3G46330.1	AT3G46330	MKNLCWVFLSLFWFGVFLIIRFAEGQNQEGFISLDCGLPLNEPPYIESETGIQFSSDENFIQSGKTGRIPKNLESENLKQYATLRYFPDGIRNCYDLRVEEGRNYLIRATFFYGNFDGLNVSPEFDMHIGPNKWTTIDLQIVPDGTVKEIIHIPRSNSLQICLVKTGATIPMISALELRPLANDTYIAKSGSLKYYFRMYLSNATVLLRYPKDVYDRSWVPYIQPEWNQISTTSNVSNKNHYDPPQVALKMAATPTNLDAALTMVWRLENPDDQIYLYMHFSEIQVLKANDTREFDIILNGETINTRGVTPKYLEIMTWLTTNPRQCNGGICRMQLTKTQKSTLPPLLNAFEVYSVLQLPQSQTNEIEVVAIKNIRTTYGLSRISWQGDPCVPKQFLWD…	878	1	1	1	0	No
BRI1	Arabidopsis thaliana	AT4G39400.1	AT4G39400	MKTFSSFFLSVTTLFFFSFFSLSFQASPSQSLYREIHQLISFKDVLPDKNLLPDWSSNKNPCTFDGVTCRDDKVTSIDLSSKPLNVGFSAVSSSLLSLTGLESLFLSNSHINGSVSGFKCSASLTSLDLSRNSLSGPVTTLTSLGSCSGLKFLNVSSNTLDFPGKVSGGLKLNSLEVLDLSANSISGANVVGWVLSDGCGELKHLAISGNKISGDVDVSRCVNLEFLDVSSNNFSTGIPFLGDCSALQHLDISGNKLSGDFSRAISTCTELKLLNISSNQFVGPIPPLPLKSLQYLSLAENKFTGEIPDFLSGACDTLTGLDLSGNHFYGAVPPFFGSCSLLESLALSSNNFSGELPMDTLLKMRGLKVLDLSFNEFSGELPESLTNLSASLLTLDLSS…	1196	0	1	0	1	No
	Solanum lycopersicum	Solyc02T002457.1	Solyc02T002457	MLLIVLVVTIIKVQQVTEALDDVDEFLMESQTSTMILAGNARDQHLSFDATGSKGEICKENIKANISLHQLPMATITLLFFLFLQLITATIATTSPPYNATVFVLLNCGAQSAITDDTGRRWDTDTHFPNFLPSDFSSISTTATALEQDPSVNRIPYTTGIRIMRSQFTYTFRVTPGTIFLRLYFYPANYSGFNKADSFFSVTANNLTLLSNFSAFFTVSASSTKAVQKEYVINVDETQMLKLTFSPSPNSYAFVNGIEILSMPTDLYIHGDVKLTGNTIPYNINNSTALETLYRLNVGGNLVESTEDTGMYRVWDSDNAFVVGLGYQTPHFPDANITYTSETPNYTAPTIVYTTSRIMDNYSSGLYWEFPLNSGFLYLFRLHFCEIQPEVKEINDRSF…	941	1	0	1	0	Yes
	Solanum lycopersicum	Solyc03T002845.1	Solyc03T002845	MRGRKHPLVIFAFLVLVCANVAAKGTFTPADNYLINCGSPDTTLLDDGRTFKSDSQSASYLSTDETILASVKSLSEKVTSFSSASLLYHTARIFESESMYRFLVFKPGRHWVRLYFYPIQHPNYNLASAMFTVTCDNIVLLHDFSVKDASKVVFKEYLLNITSSQFTLKFSPLKRSFAFINAIEFVSAPDDLIPDSAAAVSPVGDFNGLSQFAFEVSYRLNVGGPIVTPKNDTLWRTWLPDNKYMAFPEGAQNVSVPLTTIVYPDGGATPLIAPSSVYATADMMADSGIPNSNFKLTWEMDVDSSFSYFIRMHFCDIVSKGLNELYFNVYVNEVMGVSSLDLSTLTSELATPYYKDFVLNATAITNGSIIVQVGPASNVQSILPNAILNGLEVMKMSNM…	847	1	0	1	0	Yes
	Solanum lycopersicum	Solyc07T002530.1	Solyc07T002530	MGLWVHLVLAFMLSCFLILEANAAFTPADKYLIACGSSKNVTFLGQIFVPDTHHSSVVLESEENSISATSNSTAPFSIYQSARIFHTTTSYEFDIHREGRHWVRLYFYPLPGYNLTSASITVVTENFVLLNNFSFKRYKGTYLFKEYSINVTSDSLTVALIPSNNSVAFINAIEVVSAPDELIPDQAVTASPPGPFNGLSGLALETVYRLNMGGPLITAQNDTLGRTWENDVKYLHVNSSAVNVSVTPSSIKYPATITPEIAPNWVYATAETMGDANTVDGNFNITWEFPVDPNFMYLIRVHFCDIVSESLNTLLFNLYINDDTALLDLDLSSVGKLDMPYYRDFVSNSTTNSGVLTVSVGPDTGADWINALMNGLEIMKISNGARSLSGVSSVETLFV…	913	1	0	1	0	Yes
	Solanum lycopersicum	Solyc05T002584.1	Solyc05T002584	MVSLKGWLLFSASIVCFLSFSSLGFASFTPIDCFLISCGGNKSIQVEDGRVFESDFGDSDVVLSTDSLITVSNNVNGLLSELHNSARVFTESSVYTISTKQIGRHWLRLHFYPVKNNKHNLKSAVFSVVANGITLLHEFSFSRLGKKEPLLKEYVIEIGGSSSSGNLVLTLSPASGSVAFINGIEVVSMPEGQFDFSVEPIPRGPGFVVPSSVALETAYRVNMGGPRLTPRNDTLWRMWNSDHTFLVNPATARKVSMDPKSVKYPAGESVDIAPNWVYATAQEMADAKVIDQKFNMTWTFPVEHGFIYFIRMHFCDIVSLSLNNLIFDVYINNQTAVESLDISTKTMALSAAYFVDFVVNMSMGSNKIFVQVGPSNLRITPANAILNGLEIMKMSNPSS…	842	1	0	1	0	Yes
	Solanum lycopersicum	Solyc06T000022.1	Solyc06T000022	MLSLNSLFFVLLLGFFCVCSGFDPVDEYLIDCGSSKDTNFGNRVFVSDKSGSGSKFLSVSQDILADNTKSSDSPIYQTARVFTQTSSYKFPISKLGRHWIRLHFSPFVYQSYDMSLATFSVSTQQNVLLGNFSPKKDVSVKEFSVNVTTGDLVITFSPLSDSFAYVNALEVVSAPDSLITDDASTFGPSGVFSGMYAQALETVARVNMGGPAVSSENDTLWRSWVPDKDYLTQPDFAKSLSKIGSVKYLAGGATSDIAPPSVYGTCTKMNVDGAGNDASANFNVTWVFNVDVGFQYFIRLHLCDIVSTAANQLLFNMYVDSSNIASDFDLSSKVQSRLATAYYMDFVTPQANTNNISISIGPSPKSGFPDAFLNGVELLKLNNSRGSLADVSSIPPPSS…	831	1	0	1	0	Yes
	Solanum lycopersicum	Solyc11T002554.1	Solyc11T002554	MMEGFGLFGKSLIILVLGVLCVSGFEPADNFLVDCGSSKDTNVGNRVFMADKSASKFLSTSKDILADTPSNSITKANDSPLYQTARIFTQQSSYKFPISLKGRHWIRLYFYPFVYQIYDMSTAMFSVSTQNNVLLGNFSPKNASVKEFSVNVTSNDLVVTFSPSSNSFAYINAMEIVSVPDVLITDDAFTISPAGTFRGMYAQALETVARVNMGGSLVSFDNDTLWRTWVTDQSFLIQPSSAKSVSKIGSVKYPADGATPDFAPPSVYGTCSEMNVAGAGDDSNANFNVTWTFNVDPGFQYFIRLHFCDIVSIAANQLLFNIYVNSWNVASDFDPGQKVQGILATAYYNDYVTPTAKSNRLNVSVGPSRRSAYPDAFLNGLELLKLNNSQGSLSQVGSV…	835	1	0	1	0	Yes
	Solanum lycopersicum	Solyc10T001775.1	Solyc10T001775	MGILLICFIFSITNSFVIAQDDAVPAKSFPVFTPEDNFLIDCGATSSITLPGNKAFQPDQNTAKYLSYTGKDIQACASDKINVPSTLYVNAKIFTTEAIYTFHASTSGLHWIRLHFFPFKYEEYDLKTAKFSVKTDNLVLLRDFQIGKDEATVKEFVVNVTSERFAIKFEPAQGSVAFVNAIEFVTVPAKMLDYSVPVLFPVSQRFDLSKTNFQTMYRLNVGGPALDSTNDTLGRNWMSDNPFRNNATGAEVSTQASAINYLKSSGGSPLIAPPTVYSSAVKMADSETTIANFNISWSMDIDTVYPHLIRLHFCDIISKALNELYFNVYINDKMAISGLDLSSLTNHLSTAFYKDFVVDSSMVSNPLVVRVSPVNDVQGFRNAILNGLEVFRMNNSVGS…	847	1	0	1	0	Yes
	Solanum lycopersicum	Solyc01T004181.1	Solyc01T004181	MSGGSPSPPSSTIMANILVAFVCLIFIGPSSVIPVSAQSDSTAPAKSFPASTPSDNYLINCGSTSPTTLPGNRAFQPDETTAKYLAYSGRDLHISAPDNKNVPSPMYLSAKIFDSEATYTFHVTSPGLHWIRLYFYPLQNNEFNLQTAKFSVSVDKLVLLRDYQMEKNEPVMKEFLVNVTTERYAIKFAPSKGSIAFVNAMEFVTAPGKLLDYSVPLLFPVSQKFDLSTSNFETTYRLNVGGAYLDATNDTLGRSWLSDEPFRNSATGQAVTVQPSVIQYPTAGGSPLIAPPTVYSSAVKMADSETTIPNFNISWTMDIDTAYTYLIRLHFCDIISKSLNELYFNVYINDKMAISGLDLSSLTQRLATAFYKDFVIDASSATNPLSVKVSPVNDVQGFK…	842	1	0	1	0	Yes
	Solanum lycopersicum	Solyc03T001168.1	Solyc03T001168	MRSFKVVVGFFIPCFCIIYLSGAFSPQDNYLINCGSNADVLVDNRLFLGDFNSVYTSQGKSIVFEENTNPSSNLSFLYTSARVFSDASKYVFNINKIGTHFLRLHFSPFTSRNYDIKKAFFSFSANGVLLFSVNTTITNSIVREFILMVDKFELQIDFTPNPYESSFAYVNAIEVFSAPDDFIIGDGAKSVGPKGIQEFNQNMTLQTLETVHRINVGGLKLTPFNDTLWRSWIPDEDFLILKYAAKIAKTSHVPNYQKGGATREIAPDNVYMTAQQMNTDNVTTDFKFNITWNFPVAIKDASHFVRLHFCDFVSLSPGQLYFNVYLNGFTAYKDLDLSSLTFHELATPYYIDFVVYSGSSGVVQVSIDPSNLSSSIRKNAILNAVEIMKMVNFVASRTG…	940	1	0	1	0	Yes
	Solanum lycopersicum	Solyc09T000850.1	Solyc09T000850	MADDSKFCFFFVSSFLLLAIVINVTFAANYVPGDDILLNCGGPDNLPDADGRKWGTDVGSKYMLGSKSSISDAADQKPSVPQVPFMSARVFQSEFTYSFPVASGRKFVRLYFYPSSYNKLNATNAIFDVASGQYTLLRNFSAAQTAEALNYDYLTKEFSINVPSETLNITFTPSPNTSNSFAFVNGIEIISHPDIYNTEDGNTFIVGQKSPFIIDNSTALENVYRLNVGGNVISPSGDTGMFRSWGDDSNYIFGAATGVTNTADDENVTITYGNGQPTYIAPLDVYKTARSMGPTFQINQQFNLSWVFSVDSGFSYLVRLHFCEITRNITKVNQRVFIIYMNNQTAEPAADVIAWADGNGIPFHKDYVVSVPRGASQQDLWLALHPNVASKSNWYDAIL…	889	1	0	1	0	Yes
	Solanum lycopersicum	Solyc05T002603.1	Solyc05T002603	MDFAVLHLFVLVLSVLCLMICALEFDPVDNYLINCGSFENITIGDRVFLADNLNSTQRVFVNTTLESIPSSYSSNLYQTARILNEKSKIKFSIKKQGRHWIRLYFYPFSYGNFNLSTAKFSVSVQNFTLIKSFESLSGPLVKEYTLNITSTSLVLKFTPFSNSFAFVNALEIISLPDELIPVGIGTESLRELALETVVRVNMGNVAVLPRNDTSWRSWESDERYLTSRNLFQFVSRIQAVNYTRGGPSRNIAPPSVYGTATRLQVDDPGVSVNITWLFDVDPGFDYFIRFHFCDIVTGHNDPNKVGGDHELLFNVYINSQLASRDLDLKKKTSNVLGSPYYMDVVTRLKNTHSIGISIGPAGVDNAYPDGLLNGLEIMKISNVKGSLDASDAEIQSSVP…	811	1	0	1	0	Yes
	Solanum lycopersicum	Solyc02T001199.1	Solyc02T001199	MKVKGREVFVIIPLLVLVVFVEIGEAQTKTFLVNCGTNSSVNADGSKWIGDSDPGSNVTLSSSGIEASTDSFNGDPSYESLYKTARFFSESFNYTFKGSPGSYFLRLHFYPFTFGNRDANESYFAVAANGLKLVSEFNVAGEILLKNSLLEGSGGNSSIFSLVKEYFVTSDIDVFVLEFVPNRDSFGFVNAIEIIPVTDKLFVDSISKVGGNGAKSSLNLSKRGIQTMYRLNIGGSAIKSTQDSGFRRKWEADSSYMIIADAGSEAKNHSNITYASPNDTSVAPLLVYETARIMSNTDVMEKRLNMSWKLDVDPDFDYVVRLHFCEFDFNKPNQRIFKIYINNKTAADNYDIFSRAGGMNKAYHEDYFDAISSKSSSLWVQLGPDTTTGSAGTDALLNG…	868	1	0	1	0	Yes
	Solanum lycopersicum	Solyc07T000350.1	Solyc07T000350	MKLKYIGERQSKLGRGWGYGVGGGVEDALSVGGVGVVDCGEDNLVGEGVGEGGEDNIGWASTSNATDADGRIWSPDSTYFPSSSGNSITSKAKYQDPSLISDIPYMTARIFKNQTTYSFPVSPKSRHWIRLHFYPSSYDNFNCSSSFFSVNIAGFTLLNNFSASITAQALTQAYIIREFTLVPLQTSTLNITFTPSSAYNDSFAFINGIEIVSMPEIFEPAPMVGFSDQTTETQASSMQTMFRLNVGGQYIPANNDSSLGRIWYDDAPYLFGASFGITSAANNSMKISYPSNLTNYIAPEDVYRTARTMGPNADVNRNYNLTWIFQVDTNFTYLVRLHFCDFQMKRMNQRVFKVFLNNQTALEEADVIGWSSAQNVPAYKDFVIYQTGDDDMWVALHPT…	877	1	0	1	0	Yes
	Solanum lycopersicum	Solyc06T000321.1	Solyc06T000321	MLTKSYILLLVILCYISSLHAALNNDQNSLFLACGSQNGGVDEDMIKWEPDTKYLVSGDKSVMTQPESPDPLAPSVVPYTNARVFQSESSYNLPVTNQTAHVLLRLRFNPTPYPNFNISKSFMTVSAGKVTLLNNFSAYITAEALSQSCITKEYLLSPVGSPTLEIKIKPFGDSSFAFINGIEMITAPDIFYGPDPLMVGFTTSIQNSVTQQSISVKENNMELAYRLNVGGQYISPKNDSGGLMRSWYEDTPYLYGASIGITMRSNMTIQYDNMPSYIAPLAIYESCRSMGYDSNLNKNYNLTWVFNVDPNFIYLVRLHWCDFSIDATKYNSMVFNIYVNGQIAETEVDLVAMTSGKKKVAIVKDYVTRVDDKEGGQLWVALHPLVHALGVGSEIANAI…	878	1	0	1	0	Yes
	Solanum lycopersicum	Solyc03T000771.1	Solyc03T000771	MAILLSFLTFSLLLLPFSISSAPNYIFPEKHFINCGSDSSILLNRGGGSNTFAADPHHSDSVKDHTTTAASAGIYQTARKFTKSGSYNLPIDECGVYMVRLHFFAFFSLLDAEFSVSAAGFLLLSNFSIPRNTTSPVIKEFLVPVLRGRNLEIIFRPDSSFAFVNAIEAFVTPQGFISNFNDTTHVTSSNNDLSSTVLNVIHRINVGGSDITDDTDTMRRNWVADDDYLLIKRLATNHSIYSNRPKYDQERGATQYDAPDLVYRTAKEMNSSHVVTQSNNFFNITWGFDVKRNGTFFVRLHFCDIVSVQRNGTVFNAYIYGMFGKPISPYDRFGDFGVPFYVDFVVDSDGSGFMNISIGPRNDSRSLNAFLNGVEIMELINDRVEWSEQTKKNVWIIVG…	817	1	0	1	0	Yes
	Solanum lycopersicum	Solyc02T000144.1	Solyc02T000144	MVDELFRFKMFVYRTCNSNNQLNMFLSQLFILLLCIQSIIIFAATNIHENVAISCGASGNYPASDGRLWIGDSTFTSSFLHLTGKSIHSTVPHQAPDPYKSARMSRHQFTYQFSVKPGHKFIRLHFKPALYKGFIKSKPIFTVKTNQHTLLSDFIPTHAAGINYFKKEFCINVKESETLSITFIPSRKSEDTYAFVNAIEIVSMPSGLYFTPDGDQGVPVVGRNYRFYIDNSTALETIQRINVGGNSILSLEDSIMFRDWEDDTNYLIQVGAFSVNRAVDIRYASSATQVAPKEVYLTARSVGAHCYSNFCNLTWNIPLDLGFRYLVRLHFCEIEPMITYEGQRNFSIVINNQNAEDEADVIKWSGGNGISVYRDYVAIMEGDRREGKHNISIVLQPKF…	1152	1	0	1	0	Yes
	Lactuca sativa	Lsat_1_v5_gn_5_7061.1	Lsat_1_v5_gn_5_7061	MSFLTWVSLVLAFVLSTYVHQSSASFSPVDRYLIACGSSQNVTFLGQTYVPDSDESSMITLNSHQNSNTLHSNSTVPLPIHQSARLFTTTSSYKFDIKKQGRHWVRLYFYPIPSHNLTSSSFSVVTQNFVLLNNYSFKSYKGSSHLFREYSINVTSDTLLLNFVPSNNSVAFINAIEVISIPDNMIPDEATFVFPSATISGLSDRAFETVHRLNMGGPKLTPKNDTLGRTWENDNKYLHVNGSAANVSISPSMIKYTESVTPEIAPNWVYATAQTMGDANVANLDFNITWVLPVDPDFTYFVRLHFCDIVSTSLYTLVFNLYINSETAFTDLDLSSLTGNLDVPAYKDFICNSSGDQSTLTISIGPDLVAEDTNVLLNGLEILKISNEARSLDGVNSVE…	837	1	0	1	0	Yes
	Lactuca sativa	Lsat_1_v5_gn_9_95821.1	Lsat_1_v5_gn_9_95821	MRVVNWVSSVIVLISLYLHHSSSASFIPPDNYLIACGSSKNITFLGQIYLPDSIQSSFSLKTEQDSYFIQSKSAVPLPIHQSARVFTAISTYIFNIRKQGRHWIRLYFYPIPDHNLTSSSFTVVTENFVLLNSYSFRSFTGSKFISKEYSINVTSNTLLLNFIPSNNSIAFINAIEVVSIPDELIPDQATKLSQSAPITGLSELAFETVYRLNMGGPKLTPQNDTLGRIWENDEQYLHVNSSAANVSINPSLVKYPENLTPEIAPNWVYATGQTLGDAKVANLNFNITWVLPVDPDFMYFVRVHFCDIVSTSLDTLVFNLYINSDNAFSDLDLSSFTGNLDVPVYKDFVTVSTDSNTLSVSVGPETDSEDPNAILNGLEVLKISNGAKSFDGVDPVANL…	823	1	0	1	0	Yes
	Lactuca sativa	Lsat_1_v5_gn_5_159001.1	Lsat_1_v5_gn_5_159001	MMGFVGLKLLFIGVVFFLCLSSCYSQFNPADKYSIDCGSPSNTTIGNRVFLSDSLASSFLSTPQNVLVDTSANSIPSSEYSPLYKTARIFTQTSTYTFRITQSGRHWIRLYFFPFSASNYNLTTAVFSVSTPDHSLLSDFKAESVQTKEYSVNVTSGDLEITFTPTGSSFAFLNGLEVVSVPDPLIPDDAMSVNPPTNFKGMLNKALETLARVNMGGPVVTSRNDSLWRSWVTDLSYSKNRNFESNVSNPTAVRYPPDGATQDDAPVSVYGTAATMASENDPKANFNVTWEFPVDRGFQYLVRLHFCDIVSTSANTLYFNVYIDDSNVLPDYDLSTKFGGSLAMASYSDFVTQSLNKNQIRISIGPSSIKDVNPNAILNGVEIMKLSNSDGSLSGGNIP…	834	1	0	1	0	Yes
	Lactuca sativa	Lsat_1_v5_gn_4_109081.1	Lsat_1_v5_gn_4_109081	MGGGRKLSASFLSSLFIIFYFLSTNARFTPSDNYLIDCGSPHNTILDDGRTFKSDPQSVSYLSTDENIFATSNSTPENETLPLYRTARIFDSESVYKFLVFQPGRHFLRLYFYPLHHPSYNLTTAVFTVKTDQGLVLLHDFSATKNSDSHFKEYLINVPSDDFSLVFSPLKKSFAFVNAIEFVSAPDELVPDSATIISPPGVFNGMSDYDLQIVHRVNVGGPMVSPKNDTLSRTWKSDSHGYMMFPKGDKLVSVDPSTITYPVGGATSLIAPNQVYSSAASMEESGVSNANFNLTWEMKVDSGFNYFIRLHFCDIVSTGMNTLYFNVYVNNMMGISGLDLSSLTSNLAVPYYKDFVVNASAVSNGLIRVQVGPSDLESAIPNAILNGLEIMKMRNAAGT…	852	1	0	1	0	Yes
	Lactuca sativa	Lsat_1_v5_gn_2_117520.1	Lsat_1_v5_gn_2_117520	MIHSKKFILYSFLCSLHLQFVICSSNTRHVDSFLISCGEAKPVELEDGRVFESDLGNNTHVNISPISHTIVSNSDMGVPKILSSARVFTSSSIYTFNTQKIGRHWLRLHFYPVENTEFDLNSAVFSVEANGITLIHEFSFFRGNHSFPLFKEYLIQITSSNSGKLVLGLLPWDNSIAFINGIEILSVPNKQFSSKVIPIPLAFAQELPTHVGFETIYRLNMGGPSLSPKNDSLWRKWESDTPFLINPAAVRNVSINPSLIQYHNGVSHEIAPNFVYATAQEMADARVNNQRFNISWLFQVEEGFGYFIRFHFCDIVGSKLHDLVFNVYINNQSAIESFDVSRQAKGLSSAYFIDFFTNLSIGSDKILVQIGPSHLEGYLPTALLNGLEIMKMSNPSDSL…	824	1	0	1	0	Yes
	Lactuca sativa	Lsat_1_v5_gn_9_107881.1	Lsat_1_v5_gn_9_107881	MSILLFLLFSGTITTVSAFIATAPAKSDSFTPPDNYLIDCGSSSQTTLPDRRIFSSDSTSSQYLQYKGREISVADQSADVPLPIYKSAKVFDAEATYSFRVTKTGWHWVRLHFFPIIGTNNEFKLQETKFTVVAADALVLLHRYTPKELEMHEYLMNVTSERIDLRFCGKKESPAFVNAIEVVSAPDMVITDTSDALFPVGKKIHGMTRYSYRKIYRLNVGGPTITPGNDTLGRTWNSDEKFLKPPSAAKNISLAPNVVTYLEGGSPLIAPPTVYASAMEMGTSNTIAPNFNVTWQFDLDKSYPYLIRLHFADIVSKTLNELYFNVYVGGKIAVSALDLSSITNGLAVAYYHDVFVEPPMISNPFFIQIGPLNEPMGTKNAILNGLEILRINNSVNSLD…	847	1	0	1	0	Yes
	Lactuca sativa	Lsat_1_v5_gn_2_131260.1	Lsat_1_v5_gn_2_131260	MATKFVSSYILSLTLFLSLVFVFSMAFTPQDNFLINCGSTTNAMVDGREFLGDSNKPGSDFLSSDKSITLSNPNRNLSELYSTARVFTSPSTYGFGISKPGTHLVRLHFSPFNSQNFKLSSSNFSVSLHGSLILNNFRTEFTIVKEFILMVDETHLDIMFDPLGKTGFAFVNAIEVFSAPIDLIVDGGAKSINADGVQEFKNLSSQILETVHRINVGGSKLTPFNDTLWRNWVPDEQFLAIKSSAKIVTTTQLPNYQKGGASKEVAPENVYMTAQEMNRGNLPMNSIFNLTWGFPIDSTIGVRHFVRLHFCDIVSLSVNQLYFNVFINGFLAYKDLDLSLLSFHVLASPFYADFVIESDHSGVLAISVGPSDLSTSLRKNAILNGVEVMKIVNPVSREF…	822	1	0	1	0	Yes
	Lactuca sativa	Lsat_1_v5_gn_9_39720.1	Lsat_1_v5_gn_9_39720	MRNPDRHHLLDFLLSFLLVGCVIRLVLAADYNPSDKILLNCGAVGELSDDDGRQWTTDVGSKFALAGANSIVSDAATQKPSVPTVPYMTARIFRSQFTYSFPVASGRKFVRLYFYPASYANLNASKGVFSVVSGSYTLLKNFSASETATNLNFDFMTKEFSVNVDSGLLNITFTPSPNTPDSYAFVNGIEVVSHPDIYSSNGNAMIVGTSTGFNINNYTVLENVYRLNVGGQAISPSDDTGLFRPWGGDNAYVYGAAVGVPVATDPNITISYPSGMPDYVAPVDVYKTARSMGPTPGINIGYNLSWYFDVDTGFSYLVRLHFCEVAPDITKINQRVFEIFINNQTAETEADVIAWANKPKVPVYKDYVVFLALGPPRQDLWLELHPNSARKPERYDAIL…	856	1	0	1	0	Yes
	Lactuca sativa	Lsat_1_v5_gn_9_4720.1	Lsat_1_v5_gn_9_4720	MNLGLIPLIVYLYFFSNSLVDTVAQPAFVGPPPLALNCGSKDGGSDANNRKWESDAKYLVAADKSVSSTALTQEASLSSDVPYMTARIFNGETSYKFNVNSTSRYIIRLHFYPSNYPDYNISNSYFVVTIGAITLLRNFSAFITAEALSQAYLIREYSLAAFNSDSITLTFKPGVDKSFAFVNGIELITEPELFDDQAGLVGVADTAGTIDGVSSNMQNMFRLNVGGQFIPPTNDSGGLMRSWYDDTPYMFGAGTISHVGNITIDYKDLPEATAPADVYRTARSQGPDPNINKQSNVTWVFQVDANFTYLVRFHFCEYHLDKINQRVFEIKLNNETAFNTADIIAWTGGKGIPTRKDYAVYIGNKPGIDAELWVTMHTNIDLKPEFYDILLNGLEVFKL…	866	1	0	1	0	Yes
	Lactuca sativa	Lsat_1_v5_gn_4_162700.1	Lsat_1_v5_gn_4_162700	MTSILCFFLLVLFSSLSLASSQDVLPDHYFINCGSNSDIDFTNQKFVGDVNPSTFSISGGHVAAENNNPATDTPVIYRTARIFTKKSWYELEADDIKTFVMVRLHFSRFSTNGFEFSNSKLDVSVSGFSLLSGFSTGNTTVIREFIFPIGSERRFRIEFTPSRGSSSAFVNAIEAFTTPSNLFRPASSFPRISPAGKLADLEKLTSDYAFNPIHRVNVGGQRINVDRDTLRRTWTPDDSFIFNNGPARNVTFDGRVNYVDGGASSSDAPDDVYKTAKQLNNSLVNITWNFNVNKNAMYLVRSHFCDIISTSLVDPNDAFNLFVYSHHKEEIQPGNTVDALQAPFYLDLVVESTDSDRLNISIGAIRGNNQPVFLNGVEIMEMLKNSGVRDPVNGKKGKS…	823	1	0	1	0	Yes
	Lactuca sativa	Lsat_1_v5_gn_9_66181.1	Lsat_1_v5_gn_9_66181	MTQALQTVARVNMGNQTVSPDNDTLWRLWNPDGTFMKHNNLVRFVSNISAVNYTAGSPAFDIAPLSVYGTATKLDTESDPGALLNNTWSFNVDPGFSYLVRFHFCDIIERPPSELILNIYLNSMSVAKDLKLGDQMSNIWGAPFYLDAITKLNGNGILNVSVGTSLAFGAYPESILNGLEILKISNSNGNLVEGGTGVNSSNSNSNSKILVIVVVSSGVLCVLILLCCVFFVITRRNRRKRNEEYLSANVHKTNDENTLFSRSKIGYRFPLGAVLEATDKFSESLVIGIGGFGKVYKGILSDGTIVAVKRGAPQSLQGVSEFQTEVEMLSQFRHRHLVSLIGYCDEKNELIIIYEYMENGTLKNHLYGSDLPKLNWKQRLEISIGSARGLHYLHTSSHL…	606	1	0	1	0	Yes
	Lactuca sativa	Lsat_1_v5_gn_4_173140.1	Lsat_1_v5_gn_4_173140	MISFYLPLFSFFLLFSTTTTTTAAQPYKATDNFLLDCGSSSAAISIPSGRRWDGDEDSKFINSNSAATSFSFTPSFQDPSVDQIPYATARIFNRSSFTYRFPVSQGPKFLRLYFYPAIYSNLNADQSFFSVTSNGYSLLTNFSASLTASFLSESGPKVSSFFKEFIIYVKDSQSLNVTFTPSPNSFAFINGIEIVSMPENLYFKANNLKYVVITSGPVTDSYTALENIYRLNVGGKQISGEGDTGMYRSWDGDENYIFPKNALGLTPSTQIPITYTTETPNYTAPELVYQIQRSMGKLSMSYNLTWLLPVDSGFYYMLRLHFCNIIPQYTFKGQMIFKIFINNQTAEDEADVFLWTQGSGYPIFRDYIVFVSDPDGQRSKQDLWLALHPNEESQEYLDG…	872	1	0	1	0	Yes
	Lactuca sativa	Lsat_1_v5_gn_4_173121.1	Lsat_1_v5_gn_4_173121	MLTFASPLFSLLLLLTTTTTSQPYKPTDYFLLNCGSSTTITTSDRLWQTDEHSKFVPYNMTTTSFPSTPYDHDPSVLEIPYSTARIFNTSSFTYSFPVNHGPKFLRLYFYPATYSHLNANQSFFSVSSNGHSLLSNFSAFLTSSYVGSILSNAGVHGPPVPQLIKEFIIYVNDTQNLNVTFTPSPNSYAFINGIEIVSLPETLYFKAKNLKYVGQITGHVIAKDTALESIYRLNVGGRQISVNDDTGMYRSWDGDENYIFPKNALGLTPSTQIPITYTTDTPNYTAPELVYQTQRSMGTLSSYYNLTWILPVDLGFWYMLRLHFCSIIPQYTFERQMIFKIFINNQTAEDKADLFFWTPGSGYPVFKDYVVFVGNPEGQRSKQDLWLALHRNEESLQYR…	858	1	0	1	0	Yes
	Lactuca sativa	Lsat_1_v5_gn_4_162801.1	Lsat_1_v5_gn_4_162801	MVRLHFSQFSSNGFEFSNSKLDVSVSGFSLLSGFTTGNTTVIREFIFPIGSERKFRIEFTPSRGSSSAFVNAIEAFTTPSNLFRPASSFPRISPTGKLADLEKLTSDYAFNPIHRVNVGGQTINIARDTLRRTWTPDDSFIFNNGPARNVTFDGRINYVDGGSTSFDAPDDVYKTAKQLNNSLVNITWNFNVNKNAMYLVRAHFCDIISTALVDPNDAFNFFVYSHHREEIQPGNTVVALQAPFYLDLVVESTDSDRLNISIGAIRGNNQPVFLNGVEIMEMLKNTGVRDPAKKKGKSVFIVVGCVVAGVAFVLVLLAGFFIGSRCGKRKQVVVGAKSESHVVPSYGRSTSYTDINVDFTVNNPSPVLDLNLRVPFADIVEATNNFDETLMIGRGGFGK…	722	1	0	1	0	Yes
	Lactuca sativa	Lsat_1_v5_gn_0_16380.1	Lsat_1_v5_gn_0_16380	MFTFPLPLFSFLLLFSTTTTAQPYKPTDYFLLNCGGASVTSNDRKWDTDERSKFIPSTTSFTSTTNNHHPSTPEIPYYTARLFNTSSFTYTFPVTNGPKFLRLYFYPATYSSHQANQSYFSVSSNGYTLLSNFSAFLTASYLGTNLVGSPPVPNFIKEFIIYVNDTQSLNVTFTPSPNSYAFINGIEIVSLPENLYYKSKYPKSIGQSAGPMIKEDIGLENIYRLNVGGIQIPPTGDTGMYRMWDQDYGYLLSAAGLTQVYKNPITYTAETPNYTAPEVVYATQRSMGKLSEYYNLTWLLPVDSGFYYMLRLHFCSIIPEYTRKHAVIFKIFINNQTAEQYADLFYWTQGTGFPVFKDYVVYVYDSDGSGRKQDLWLAMTPNLEATEEYNDAFLNGLEV…	857	1	0	1	0	Yes
	Lactuca sativa	Lsat_1_v5_gn_4_162500.1	Lsat_1_v5_gn_4_162500	MTSIMSFFLVILLSSLSLASSQYALPDHYFINCGSNSDVNFTNRKFVGDVNPSTFSISGGHVAAESNNPASDTPVIYRTARVFTKKSRYELEADDINTFVMVRLHFSQFSSNGLEFSNSKLDVSVSGFSLLSGFSTGNTTVIREFIFPIGSERKFRIEFTPSRGSSSAFVNAIEAFTTPSNLFRPASSFPRISPAGSIGDLENVTSDYAFNPIHRVNVGGQTINVNRDTLRRTWTPDNSFIFNNGQARNVTFDDRPNYVDGGASSFDAPDDVYKTAKQLNNSLVNITWIFNVNENAMYLVRAHFCDIISTALVSPTDAFNFFVYSHHKEEIQPGNTIRALHAPFYLDLVVESNDSNRLNISIGAIRGNNQPVFLNGVEIMQMLKNSGVPDPAKKKGKSV…	808	1	0	1	0	Yes
	Lactuca sativa	Lsat_1_v5_gn_4_162920.1	Lsat_1_v5_gn_4_162920	MFTFTFQLFSFLLLSTTATAQPYKATEILLLNCGSSSSAITSGRRWDGDENSKFVPSNIGTTSFSSQPSVQHPSVDQIPYATARIFNSFSFTYMFPVSQGPKFLRLYFYPATYYGLKADESFFSVSSNGYSLLTNFSASLTSSFLSKPSFVKEYIIYVKDTQILNVTFTPSPNSFAFINGIEIVSMPEKLYFKNKKIRFVGTYLGPVIDDYTGLENMYRLNVGGAQISGNDDTGMYRSWDPDGSYLFHSLMMGLTPVSQIPITYTTDTPNYTAPKLIYQTQRSMGNHSDQYIRTWRLPVDSGFWYMLRLHFCNLIPKYTIKGQMIFKLFINNRTAEDEVDVFFWTPGTGYPVFKDYVVFMNGIDGYGSKRDLWLSMLPNDQSQEYRDAYLNGLEIFKLN…	788	1	0	1	0	Yes
	Lactuca sativa	Lsat_1_v5_gn_3_135201.1	Lsat_1_v5_gn_3_135201	MFAFLLPLFSFLLFSTTTTTSAQPYKPTDYFLLNCGGATTTSNRKWDTDERSKFMPSTTSFTSTPNKRDPSIPEIPYSSARIFNTSSFTYTFRVTSGPKFLRLYFYPATYSGHQANQSFFSVSSNGYSLLSNFSAFLTASYLGTQLVGSPPVPNIIKEFIIYVKPTQSLNVTFTPSPNSYAFINGIEIVSLPENLYYKSKDLNYVGQTSGPMITEDTSLENIYRLNVGGSQISSKDDTGMYRSWDQDDRYLLSAIGLTPVNMTPIVYTADTPNYTAPELVYATQRSMGNQSELYNLTWLLPVDSGFYYNFRLHFCNIIPQYTRQGAVLFRIFINNHTAEERADLFYWTQGTGYPVFKDYVIFVNDFDGSRRKQDLWLAIGPNRDKSEQYHDAFLNGLEV…	859	1	0	1	0	Yes
	Lactuca sativa	Lsat_1_v5_gn_4_162681.1	Lsat_1_v5_gn_4_162681	MFTFPLLLFPFLLLFSTTTAQPYKPTDYFLLNCGGATASTDRKWDTDERSEFMPSTTTSFTSAPNNRDPSVPEIPYSTARIFITSFTYTFPVAKGPKFLRLYFYPATYSRYKADQSFFSVSSNGYSLLSNFNAFQTSSYLRTRITHSNKVPHFVKEFIIYVNHTQTINITFTPSPESYAFINGIEIVSQPEYLYYKSKKIKYIGLSSGPMIIENTCLENIYRLNVGGEKISPIHDTGMYRSWDQDDPYLFPSRTVTQVNKTPIVYTADTPKYTAPELVYATQRSMGATSENRNLTWQLPVDSGFYYNLRLHFCNIIPDYTRKYAVIFKIFISNQTAEEYADLFYWTKGTGFPVFKDYGVFVYDFDGSGRKRDLWLAMGPNDYSEQYYDAFLNGLEVFKL…	845	1	0	1	0	Yes
	Lactuca sativa	Lsat_1_v5_gn_4_173760.1	Lsat_1_v5_gn_4_173760	MFTFTLRLFSLLLISTTTSTATAQPYQATDHFLLDCGASSTTTSFSRRWSGDEHSEFLPFNSHVTSFLSTPTAQYPPPPENLYTTSRIFNTSSFTYKFPVSQGPKFLRLHFYPATYSNLKENQSFFSVSSNGYSLLTNFSASRTSCFLSQPRPKVSSFFKEFIIYVKDTQILNITFTPSPNSYAFINGIEIVSMPENLHFKAEKYKYLDQISGPVVDNYTALETIYRLNVGGGQISSKDDTGLYRSWDGDDNYIFGASFGLTWGMDSPIVYTTNTPNYTAPEIVYQTQRSMGLLSQHYNLTWALPVDSGFYYLLRLHFCNIIPQYTKKFQMVFKIFINNQTAEHEADPFFWTQGSGCPVYKDYGVYVVDPDGKGNKQDLWLALHPFYGQYLDGYLNGLE…	793	1	0	1	0	Yes
	Lactuca sativa	Lsat_1_v5_gn_4_162541.1	Lsat_1_v5_gn_4_162541	MFIFPLPLFSFLLFSITTTTTTAQPYKPTDYFLLNCGGATATTDRKWDTDERSEFMPSTTTSFKSTPNNHDPSVPEIPYSTARIFITSFTYTFPVANGPKFLRLYFYPATYSHYKADQSFFAVSSNGYSLLSNFSAFQTSSYLRTTRTHSNKFPHFVKEFVIYVNHTQTINITFTPSPESYAFINGIEIVSQPKYLYYKSKNVKYVGQYSDPVVSEDTCLENIYRLNVGGELISPIDDTGMYRSWDQDDPYLFPVRTVTPVNKTPIVYTADTPNYTAPELVYATQRSMGASSVKRNLTWQLPVDSGFYYNLRLHFCNIIPDYTRKYAVIFKIFISNQTAEEYADLFYWTKGTGFPVFKDYGVFVYDFDGSGRKRDLWLAMGPNGYSQEYYDAFLNGLEV…	848	1	0	1	0	Yes
	Lactuca sativa	Lsat_1_v5_gn_4_172801.1	Lsat_1_v5_gn_4_172801	MYTFLLPLFYFFILFSTTAAQPYKPTDYFLLNCGGATTTSDRKWDTDENSKFISSATSFTSTPNNRDPSVPEIPYSTARIFNTSSFTYTFPVANGPKYLRLYFYPATYSNHNANQSFFSVSSNGYSLLSNFSAFLTASYLATSLGGNPPVPHFIKEFIIYVNNTQSLNVTFTPSPNSYAFINGIEIVSLPENLYHKSTSVKYVGQHSGLVISENTGLENIYRLNVGGGQISPTADTGMYRSWDQDDRYVFPVSAMGLTPVNNTPIVYTANTPNYTAPELVYATQRSMGNLSRHYNLTWLLPVDSGFYYKLRLHFCNIIPQYTKQGAVVFSIFINNQTAEDQADVFYWSGGTGLPVFQDYVVFVYDFDGSGRKQDLWLAMAPNSKAADEYGDAFLNGLEV…	863	1	0	1	0	Yes
	Lactuca sativa	Lsat_1_v5_gn_4_162821.1	Lsat_1_v5_gn_4_162821	MASTLCFSLLTLLSLVSSLYGLPDPLFINCGSNSNIIFSGQTFVSDDNYASGGSAVENLNTSSSKPPIYHTARIFTKKSWYELPANEPNTFVLIRLHFFAFSTKKFKLSDSRFAVSVSGFSLLSNFSVGDAIEIKELFIPTGAKTSYRIEFTPSDPSSPAFVNAIEAFTTPANMFTQGVPFPRSSPAGKIDDLHNLTSDYAFNLIYRIDVGGLQTTEDERDTTLGRKWKLDDSFISNSEGATNKSFDGLLKYGDNGATEYHAPAYVYKTAKQLNINSFNITWNFGVKKNATYLVRAHFCDVISTSLSHEAFRFFIYSHFSANIGPSDRVIVLAAPFFVDMVVDSVESQFMNIGIGATPGSNYTAFLNGVEIMELLKNSSEIDQENERKNINTIVLIVVG…	771	1	0	1	0	Yes
	Ananas comosus	Aco014392.1	Aco014392	MRLLTLASLVSSLALVAVFPDVSSAAFTPADNYLIACGSSQNVTFQGQIFVPDSQQSSLVLRTSGDGTFFVPNSVSLPSPVYQSLRIFSQPAHYEFDIQQPGRHWIRLYYFPLPNSGHDLLSAPITVVTDEFVLMSNFTFKNSKQPYLFKEYLVNVTSDELTLTFIPSNGSVSFVNGIQVVSVPDELIYDQALSIPDGPFSGLSELGLETMYRLNMGGPLLTPQNDSLGRNWEADGKYLHVNSSAVKVSVDPITIKYHDGVTAEIAPKWVYATAEAMGDPNVTNLNFNVTWVFSVDPSFSYLIRLHFCDIVSKALNTLVFNVYVNTDIAIASLDLSSLKGDLSVPYYKDFVANSSSGSNNLTVSIGPDAMADFSNAILNGLEIMKISNGKKSLDGLYAV…	843	1	0	1	0	Yes
	Ananas comosus	Aco018550.1	Aco018550	MDLRLALAGLLSVALLTAPLPVSHGQPSRPASSFIPRDNFLIDCGGTAPVNTSDGRFFKTDMQSNYLLSAKDAIRVSVPDAPGVPSPLYLSARIFHDEATYSFHLTNPGWHWVRLHFYPLNNSNFDLTRAAFSVNTDDYVLLHSFTPDDPSKWVLKEYLLNATSDRLSLHFAPLRDSVAFINAIEVVSAPDILVSDTASSLVPVGEASGLSQYAYQTVYRLNVGGPPITPANDTLGRSWGEDGEFLQPKAAAKTAAAAPGAVKYREGTSPLIAPSWVYATAVHMADAGVESPSFNVTWRLEVDPSFGYLVRLHFCDIVSKSLNDLYFNVYVNGLTAISGLDLSAITDGLAVPYYKDLVLNASVAGDRITVQVGPTREDTGRADALLNGIEVLKMSNSVE…	855	1	0	1	0	Yes
	Ananas comosus	Aco010993.1	Aco010993	MALRNLELVLIIFETLSLYFCFCNALFTPTDNYLIDCGSSSNATVGGRTFLADDSLSSTLTTPQTILASASANSVASFDDAILYRTARIFTGPSSYSFPIQKHGRHFIRLYFFPFTYQSYSLSAAKFTVSTQDAVLLSDFQPPSNPAPVFKEFSANITRDNLILSFVPSGNLAFINALEVVSVPDNLILNVAQTISPVGQYLGLSNQALETAYRVNMGGPKVTPDNDTLSRTWVNDRSFLLDQNLTKSVVYSGKINYVSGGATPETAPPVVYQTATELAASNTTGAVFNMTWQFDVEGSSSYLVRYHFCDIVSTALNVLYFNVYLDSWSAANNLDLSTLLNNNLAAPYFMDVVLTAGSAATNKLLIGIGPSTLPNVLPDGILNGLEIMKFVNSSGSAAV…	836	1	0	1	0	Yes
	Ananas comosus	Aco018669.1	Aco018669	MNHQYLPFTLIWACSFLIYSLSGSNFATAADSTSNSTYVPRDNILLNCGASGTANDTENRIWTGDSGSKYAPSLNGVASTPAYQDSSVPTVPYMTARVFSSPYTYSFPLGPGRKFVRLYFYPASYSNRSASDGLFSVTAGPITLLSNFSADQTANALNYAYLIREFSVNVTSDGLNLTFTPSTNHRNSYAFINGIEIVSTPDIFSQSTPSFVNGGNPTVFTIEEGTAFQTMYRLNVGGQAISPVQDSGLYRSWDDDSPYIFGAAWGVTYGKDPNVTITYPTNLPQYIAPTDVYATARSMGPDAHINLNYNLSWILTVDAGFYYLVRLHFCEIQYPITKVNQRVFDIYLNNQTAQVETDVIALSHGIGVPVYEDFVVVTAGSGLFDLWVALHPDVTTKPE…	896	1	0	1	0	Yes
	Ananas comosus	Aco001484.1	Aco001484	MSTRSSVHYKEYILEVNSESQPLILRLTPANGSIAFISAIEVISIPDGLVPSAAATVPIGPYVNISTHLAFETIYRINVGGVAIGSKNDTFWRIWETDQPFLINPASVHTVSTDPHNVKYPPGIPSYTAPNLVYATAQEMADANVSNQKFNISWMFKVDSGFRYLVRLHFCDFISNNTSNLVFNVYMNNESALSSFGILSKAELSTAYIVDFVLNVQMETDKILVQIGPPQIMNVAPNAILNGLEIMKLSNQDKYLDASHIVNNISFEASKQNKRSTTLLITLTAVGAALLVFIVAMLLLCYRHYSNSNKKKSPSLTWLRSSIAPNSQANNSNTKISTRSYFSSGPSLGLGQLLAFSEIKQATNNFDENLVIGVGGFGKVYKGVLENGIVVAVKRGNPQ…	701	1	0	1	0	Yes
	Ananas comosus	Aco005072.1	Aco005072	MRFYGLCLVILGFVPLTLGQALVRPFMINCGSDSSIYADGRKWVGDSSPSDNFTLSSTGIVASTPTITGEPVYGTLYRTARIFNASSTYNFSVVPGSYFVRLHFCPFFTNYNANESLFDVSADNLKLVSMFNVPGEIYWRNLRSNSTSGTLVKEYFLNISSNQLLIGFSPDSASFAFINAIEVIPFPDDDLFGGFATKVGGDGGTKSTFSLVDRGIETMYRLNVGGPRIESEEDPGFWRNWESDEKFMFSLSAASTITNSSNISYSSVNGSLIAPLLVYETARVMTDNQVLEKSFNVSWKFDVDPNFDYLVRLHFCELVYDQPNQRIFRIYINNKTAAANYDVFVKAGGKNKAYHEDYVDAATQQMGALWLQLGPDSATGPTGSDALLNGVEIFKISRN…	833	1	0	1	0	Yes
	Ananas comosus	Aco002557.1	Aco002557	MNSKTQVLFLLLSLSALLYSAAGGGGGGGDDGDDDYAPADAILLNCGSSANGTDADGRHWAADGDLAGGAAASAESQDPSLPSPVPYMSARVFTSPSTYNFSVSKKGRHWVRLHFYPSAYNGLPPESSFFSVTSPSGGVTLLSNFSAFITAKALSQAYLIREFSFPPSPGGVISLTFTPSADHNASYAFVNGIEIISTPDLYADPVALVGFSDQSVQLDADTLQTMYRLNVGGQYIAASNDSGGLSRAWYDDSPYIYGAGFGVTVEASDKTRIEFAHGAVDPNFTYVVRLHLCELQLTKVNQRVFDIFVANATAQSGADVIAWASSKAVPVYKDYAAFLPDRPGDDQLWVALHPSESAKPEYYDAILNGLEVFKVNDSAGNLAGPNPEPSKMLAAAELD…	852	1	0	1	0	Yes
	Ananas comosus	Aco016615.1	Aco016615	MESLVLFVGLLVFSLLPFSSSITPNSSFLFLSCGASSSTTLSHDAPPRSFVPDSTYLSSSHHTLSLSNPSSSSSSFTCSYLPSYSTARVHLPCYLTTLPNSLPSRAPLRPPPPLPPLPSPPTTFPRPLRRLRPRPLRPPLLLLPPSTSHLPSSSPAAPLLLLSFSPPASSLAFVSAVELFPAPPELLSDPLPTPVGAAPLLRPLSSQALRTLYRVNVGGPEVTSANDTLWRTWVPDEPFLFDPDLSLVNSTPAGNVVYDAALGRTREIAPPSVYDTARTVAVSPLLLISNPDFNANLTWTFPVDPGYSYLVRAHFCDLISPTLSTSANSGLKFNVYVMGLSAYPNLNPSDFTNQLAEAFYVDFVVDADGESINVSVGMSPLSSIRNAFLNGLEIFKVNN…	816	1	0	1	0	Yes
	Ananas comosus	Aco008525.1	Aco008525	MRRSPPLFSLLLLILILTTTATIRAVPPPMQKFDPRDNYLLDCGAPSNTQLDDGRTFRSDPDSSSFLSTPVDVKIAADKPPTTAAASPPLPPIYLTARVFSDRSTYSFFIAQPGRHWIRLHFFPFQNPNYNLSSAVFSVTTDDFVLLHDFSFQTSAAPSPVLKEYLVTVEGSSLNLFFDPKKGSNAFVNAVEVVSAPPNLLPNTTTGLAASPGRGNVDVSNNALQVMYRLNVGGPLIVPLNDTLARTWIPDAAFLTLAAAAEDARVPPGTIKYPDDSSLTPLTAPAMVYATAQQMAQSNTTAANFNITWEMAAEPGFSYLVRLHFCDIVSKTLNSLYFNVYLNGLTGVANLDLSSLTMGLAVAYYTDFVLDSSAIVNSTIMVQVGPSPGSDSGNPNAIL…	877	1	0	1	0	Yes
	Cinnamomum kanehirae	CKAN_01703000	CKAN_01703000	MVKMELLRRIAWVFPIIFYSLLLHGSSAEFIPVDNYLIACGSSQNVSVQGQTFVPDSHDSSFLLESEGDVAIASSSSSVPYPIYQSLRVFTQPSSYEFDIRQKGRHWVRLYFHPLPNSGHDLFSASITVLTEKFVLLNNFTFKDQKSLYLFKEYMINVTSDTLTLNFVPRNDTVTFVNGIEVVSVPDDLIPDQALVLSPSTPFNGLSEFALETVYRLNMGGPLLTSENDTLGRTWENDGNYLHVNSSAVNVSVDPGTVKYPVGLTTETAPNWVYATAEAMANANVPNLNFNVSWVFSADPDFIYFVRLHFCDIVSKALNDLVFNVYINSNIAIASLDLSAKTGDLAIPYYKDFISNSTNDSRSISVSVGPDVMADTTNAILNGLEIMKISNGAGSLDGS…	842	1	0	1	0	Yes
	Cinnamomum kanehirae	CKAN_01701400	CKAN_01701400	MVKMELLRRIAWVFPIIFYSLLLHGSSAEFIPVDNYLIACGSSQNVSVQGQTFVPDSHDSSFLLESEGDVAIASSSSSVPYPIYQSLRVFTQPSSYEFDIRQKGRHWVRLYFHPLPNSGHDLFSASITVLTEKFVLLNNFTFKDQKSLYLFKEYMINVTSDTLTLNFVPRNDTVTFVNGIEVVSVPDDLIPDQALVLSPSTPFNGLSEFALETVYRLNMGGPLLTPENDTLGRTWENDGNYLHVNSSAVNVSVDPGTVKYPVGLTTETAPNWVYATAEAMANANVPNLNFNVSWVFSADPDFIYFVRLHICDIVSKALNDLVFNVYINSNIAIASLDLSAKTGDLAIPYYKDFISNSTNDSRSISVSVGPDVMADTTNAILNGLEIMKISNGAGSLDGS…	842	1	0	1	0	Yes
	Cinnamomum kanehirae	CKAN_00527100	CKAN_00527100	MLLLLLLLPHAPDNTHKGNPAQFQRGRHWLRLHFYPVENTLYDLKSAVFSVKADGFTLMRQFSLPNSGEGQSGLMKEYVIEAGITPKTLVLMLSPSNGSIAFINGIEVVSVPTDQFPSVASPIPVGPSVEIPTRVAFETVHRVNVGGPLLSSKNDTLQRIWEPDQPFLVTLASARSVFVNPNSIKYPPGVSVQIAPNWVYATAQEMADANVGNPKFNVSWLFNVDTSFDYLIRLHFCDIVSRALNNLVFNVYINNQTALSSFDISSKTMELSSAYFIDFVVNVSMGSGKILVQIGPPDMFDGPPNAILNGLEIMKLSNSVDSFDNSFTANFISPKAPKKRKSVILPIAACLGVSAILGVITAIYCCCFHIRKKPVRTLTWVPLPTHAGHSETKISTGSY…	761	1	0	1	0	Yes
	Cinnamomum kanehirae	CKAN_00686200	CKAN_00686200	MSSFLPVLFCIFFLPPLSSSAIPSASFSPSDNYLIDCGSSVKVDMPDGRVFKSDQEAATFLSSQDEIKVSVPSAPVPSPLYLSARVFLSDSTYSFHVTRPGWHWIRLHLYPIKDPKYDLATATFSASTDEVVLLHSFNTEKSTVAVVKEYLINVTGERLSVHLTPMRNSFAFLNAIEFVSAPTTLISDTASNLSPVGDFPGLSTTAFQTAYRINVGGPLITPRNDTLGRSWEPDAAFLHSKEAARSVSVAPSVIKYPDGVTPLIAPNWVYASAVEMADANVANPNFNVTWNFNVDPSFGYMVRLHFADIVSKALNDLYFNVYINGKPAISGLDLSSLTSDLASAYYKDFVVNASMIAGRVTVQVGPMSQGSGAANAILNGVEILKMSNSVKSLDGEFGV…	837	1	0	1	0	Yes
	Cinnamomum kanehirae	CKAN_01680000	CKAN_01680000	MENLQTHTNQYLLLLLLLFLSSIQFISPAFNPPDNHLITCGSDSITNIDGRDFSPDSNTNSVLLSAPSKISITDPNPSPDSSPLYHTARIFTGNSSYEFNIKSNGTHLVRLHFFPFPSQRFNLSAAVFGVSALGFSLLKDFKVPNKTQVIREYIIKVDSGKIVISFAPSGNSPPSSSFAFVNAIEVFSAPTDLIADDAQFVIPSGMENFNGLINQVLETVHRINVGGFIIVPLNDTLWRTWIPDDEFLFSRSAAKRVIFGGRIKYQMGGASREIAPDNVYSTAQEMNIGNLTVIPNFNITWIFPVSTGFRHLVRLHFCDIVSRALNELFFDIYINGGLVYKDFDLSSRTILSLASPYYTDLITDADDSGVIRVSIGPSDLSSTSRRNAILNGVEIMKMN…	846	1	0	1	0	Yes
	Cinnamomum kanehirae	CKAN_01055100	CKAN_01055100	MVDPRILNSMIATASSILTPTKDSSSKKGEETRGKLEMCPDGSKLCLPTYMVLDYSWPTVRIGPPTRGPYLVANESCYHPPLAFHFSGRYAIPSRYAIVDMRLAAQISPFLIDCGSNSSVTVKARKWVGDLSPDNSNMTISYPGSVASTAMDGGDLVYEGLYKTARVFTKSSNYTFHVIPSSYFVRIHFYPFSFDNLSVNESKFDVMANNLKLVTEFSVVGEISRKNAHSQTLGSNLTISSLIKEYLLGVNSSSLLIQFVPSDGSFAFVNAIEIFPVSSNLFMGSVNRVGGTSVDSSSFSSQGMETMYRLNVGGSEIEPDQDQDLWRKWESDQSYLFSQGTGNNVKNSSNISYASVNDSLAAPLLVYETARVMSNAQVLERKFNMSWKFDVDPNFDYLV…	987	1	0	1	0	Yes
	Cinnamomum kanehirae	CKAN_01547400	CKAN_01547400	MPELLFYSFFFFFIFFQFPSSSFTLSDTYFFNCGSTTSLSVDNRTFAADSNSHILSDTSSILLKDPNPPLDSRLDLYKTARVFTRPTSYEFDLQGNGTFVIRFHFYPFSSQGYNLFSAVFNVSVSGFQLLSNFSAQKSSRIHIKEYFLTAGSNKLKISFTPSTQSPSPSFAFVNAIEVFSAPDDLIADKASYVNSSQDYIGLLEQALESVYRINVGGSKITPSNDTVWRTWVPDEEYLFLAQAAKKANPTTQINYENTGVSRYIAPESVYGTAREVNTISNSMPMKFNITWQFPVNSSEKHLVRLHFCDIVSTSSTNQLIFNVYIGSSLAESSLDLSKIRYKSLASPYYEDYMVEPDKAGYINISVEPKEAGKNAILNGVEIMKVYPLRGVVSESNSKK…	809	1	0	1	0	Yes
	Cinnamomum kanehirae	CKAN_01547500	CKAN_01547500	MPELLFYFFFFFIFFQFPSSSFTLSDTYFFNCGSNTSLSVDNRTFATDSNSNVLSDTSSILLKDPNPPLDSQPDLYKTARVFTRPTSYEFDLQGNGTFVIRLHFYPFSSQGYNLFSAVFDVSVSGFQLLSNFSAQKSSRTPIKEYFLTAGSNKLKISFRASTQSPSPSFAFVNAIEVFSAPDGLIDDMASSVNPSQDYIGLLEQALESVYRINVGGSKVTPSDDTVWRTWVPDEEYLFLAQAAKKAIPNTKINYENTGVSRDIAPESVYGTAREVNTTNTYMPMKFNITWQFPVNSSEKHLVRLHFCDIVSTSSTSQLIFNVYIGSSLAESSLDLSKIRYKILASPYYKDYMVEPDKAGYINISVEPKEAGKNAILNGVEIMKVYPLRGVVSESNSMKK…	829	1	0	1	0	Yes
	Cinnamomum kanehirae	CKAN_01547600	CKAN_01547600	MPELHFYFFLFLFPSSSFTFSDKYLLNCGSSTSLSVDNWTFHSDSNYDVLSASSSIQLEDPNPHLDSHPLYKTARVFTGPSSYELELHNDGTFLVRLHFYPFSSQGYYLFSGVFDVTVSGFQLLKNFSVEKGGVQKEYYLKARSNKLKISFTPSAKSPSSAFAFVNAIEVFSAPDGLIADMASYVNSSQDYNGLLEQALESVYRITVGGPKITPSNDTGRRTWIPDEDYLFLAQAAKKANPTTKINYENTGVSRDIAPDSVYGTAREVNTINNSMPMKFNITWQFPVNSNGKHLVRLHFCDIVSSSSTNQLIFNVYIGSSLAYPSLDLSAIRYGILASPYYKDYMAEPNEVGYINISVEPKEAGKNAILNGVEIMKVYPLRDVASESNSKKKHRILLIG…	809	1	0	1	0	Yes
	Cinnamomum kanehirae	CKAN_01082200	CKAN_01082200	MKTKTHVLFSLIFILFLLNGLDVLNGAEDEAVKILLNCGSSDNESVDADGRKWSSDSTSKFLLSPENSITAKAEFQDPSLPSPVPYMTARAFTKESTYRFAVTAGKRLWLRLHFYPSKYGSLNVADSYFSVVANGITLLHNFSVAITAQALTQAFIVREFSLNPASNDLNVTFAPSDKHRASYAFVNGIEVISTPDIFSSSAVMVGFSDQSVEIGSSTIQTMYRLNVGGKYISTVDDSGLSRTWYDDSPYIYGAGLGVTSDAGKEVKIQYSEETPAYIAPVDVYSTARTMGPDSNLNKNYNLTWIFQVDANFTYTVRLHFCELQMTKVNQRVFDIYLNNQTAKKSADVIAWSGSKGVPVYNDYAVYVNDMAGDEELAVALHPSVSAKPEYLNAILNGLE…	925	1	0	1	0	Yes
	Cinnamomum kanehirae	CKAN_02456700	CKAN_02456700	MKTKTHILFSYLFVSFLLDVFNGFNGVSAASDIILLNCGSEEVGVDMDNRKWFGDLSSKFLVSAPDSVEATAEFQDPSLPSSVPYMSARVFPKEATFEFPVSGGDNYWVRLHFYPTSYDGRNASDSYFSVVSDGVTLLRNFSAAITAQALTLSYIMREFFVTPTGSSIHLTFTPSDQHDASFAFINGIEIIPIPNVFKSPATLVGFADQPLEIGASTVQTMYRLNVGGQYIPPSNDSGLAREWYDDSPYIFGAGIGVSFSANGDVKIEYSDTVPKYIAPLDVYTTARSMGPDSNVNLGYNLTWVFQVDVNFTYVVRFHFCELIMTKINQRVFDIYLNNQTAQETADVLAWTDSMGQPVYKDYAVYVNDQPGNDQLWVALHPSAAASPEYYDSILNGLEI…	864	1	0	1	0	Yes
	Cinnamomum kanehirae	CKAN_00487600	CKAN_00487600	MSSPSLLLDTISHGRKENPLLGAPPLFSYVFLGISAANDLILLNCGSAEDGIDADNRKWYGDSSSKFLLSSSGSSQEKAEFQDPSLPSEVPYMSARVLTREATYRFPATPGNRYWVRLHFYPSSYGGRNESDSFFSVASDGITLLRNFSAAITAKALTLAYIMREFSLSPIHDSIHLTFAPSDKHSASYAFINGIETMYRLNVGGQFIPPTNDSGLARAWYDDSPYLFGAGIGVTFSEKAQIRYPRTVPKYIAPTDVYNTARSMGPDSNINSNYNLTWVFQVDANFTYVVRFHFCELEMIKINQRVFDIYLNNQTAEQMADVIGWSKFKDVPVYKDYAVYVSDLLDDDELWVALHPSSETGPEYLDSILNGLEIFKLSDTSGNLAGSNPEPSQMLIAGG…	797	1	0	1	0	Yes
